# Supplementary material for: Transcriptomic responses to shifts in light and nitrogen in two congeneric diatom species
Source: Front Microbiol. 2024 Aug 14;15:1437274. doi: 10.3389/fmicb.2024.1437274 (PMC11349689; doi:10.3389/fmicb.2024.1437274)
Supplement: Supplementary file 1 [file Table_1.XLSX]

## Sheet: Table S1
Table S1 Transcriptomic sequencing statistics.
Samples		No. of reads	No. of ORFs
Thalassiosira pseudonana	HLHN1	25.99M	38950
	HLHN2	28.36M	39868
	HLHN3	24.53M	39820
	HLLN1	30.50M	39488
	HLLN2	31.22M	39216
	HLLN3	35.32M	39126
	LLLN1	22.67M	39275
	LLLN2	24.70M	39839
	LLLN3	28.43M	40036
Thalassiosira punctigera	HLHN1	35.53M	52459
	HLHN2	31.75M	50462
	HLHN3	32.74M	50434
	HLLN1	33.20M	48317
	HLLN2	28.24M	48411
	HLLN3	28.95M	48239
	LLLN1	31.95M	47828
	LLLN2	32.50M	47907
	LLLN3	32.62M	48788

## Sheet: Table S2
Table S4: Thalassiosira pseudonana (CCMP 1335) differential expression genes in HLLN compare to LLLN treatment.
id	COUNT_LLLN1	COUNT_LLLN2	COUNT_LLLN3	COUNT_HLLN1	COUNT_HLLN2	COUNT_HLLN3	COUNT_LLLN1_CPM	COUNT_LLLN2_CPM	COUNT_LLLN3_CPM	COUNT_HLLN1_CPM	COUNT_HLLN2_CPM	COUNT_HLLN3_CPM	LLLN_mean	HLLN_mean	log2(fc)	PValue	FDR
ncd2,npd	2352	9031	3091	291	572	470	103.74	365.57	108.72	9.54	18.32	13.31	192.677	13.7233	-3.8115	1.69974e-11	1.01899e-07
hcp	5392	13921	3531	234	1057	474	237.84	563.52	124.2	7.67	33.85	13.42	308.52	18.3133	-4.0744	1.53837e-09	4.61127e-06
TTK,MPS1	148	183	209	570	851	682	6.53	7.41	7.35	18.69	27.26	19.31	7.09667	21.7533	1.616	5.87862e-09	9.0015e-06
K09858	886	896	1212	479	520	458	39.08	36.27	42.63	15.7	16.65	12.97	39.3267	15.1067	-1.3803	6.00601e-09	9.0015e-06
cfa	672	956	1480	175	378	176	29.64	38.7	52.06	5.74	12.11	4.98	40.1333	7.61	-2.3988	1.51724e-08	1.61903e-05
NDUFAF7	1168	1474	2290	4839	6507	6354	51.52	59.67	80.55	158.64	208.4	179.89	63.9133	182.31	1.5122	1.85134e-08	1.61903e-05
argB	1643	1895	2144	563	995	750	72.47	76.71	75.41	18.46	31.87	21.23	74.8633	23.8533	-1.6501	1.89045e-08	1.61903e-05
K07080	67	0	0	0	0	0	2.96	0	0	0	0	0	0.986667	0.001	-9.9464	3.24569e-08	2.43224e-05
UBR4,ZUBR1	6282	9220	13468	2434	4402	3186	277.09	373.22	473.72	79.79	140.98	90.2	374.677	103.657	-1.8538	4.25587e-08	2.83488e-05
IPO4,RANBP4	1149	1997	3727	24578	8311	23679	50.68	80.84	131.09	805.74	266.18	670.39	87.5367	580.77	2.73	1.56035e-07	9.35432e-05
AL1	266	254	397	109	154	107	11.73	10.28	13.96	3.57	4.93	3.03	11.99	3.84333	-1.6414	1.83072e-07	9.9774e-05
gck,gckA,GLYCTK	10	38	86	744	262	631	0.44	1.54	3.02	24.39	8.39	17.86	1.66667	16.88	3.3403	4.53131e-07	0.000226377
tetB	1856	1610	1403	444	787	594	81.87	65.17	49.35	14.56	25.21	16.82	65.4633	18.8633	-1.7951	8.04894e-07	0.00037118
pfkA,PFK	1644	1103	529	201	314	212	72.52	44.65	18.61	6.59	10.06	6	45.26	7.55	-2.5837	1.45158e-06	0.000621589
RANBP1	3745	4166	9502	26902	19125	30329	165.19	168.64	334.22	881.93	612.52	858.67	222.683	784.373	1.8165	1.71343e-06	0.000684802
GLX3,HSP31	653	430	453	156	236	178	28.8	17.41	15.93	5.11	7.56	5.04	20.7133	5.90333	-1.811	3.18915e-06	0.00119493
djlA	72	18	67	6	8	4	3.18	0.73	2.36	0.2	0.26	0.11	2.09	0.19	-3.4594	3.42422e-06	0.00120754
DDX3X,bel	11010	9464	15314	46787	30449	50469	485.64	383.1	538.65	1533.82	975.19	1428.86	469.13	1312.62	1.4844	4.38008e-06	0.00145881
PLD1_2	11077	8328	6432	1627	3909	2564	488.6	337.12	226.24	53.34	125.19	72.59	350.653	83.7067	-2.0666	5.63687e-06	0.00177858
ECHS1	944	1825	793	291	499	270	41.64	73.88	27.89	9.54	15.98	7.64	47.8033	11.0533	-2.1126	9.01752e-06	0.002703
NOP4,RBM28	508	578	1094	3151	1961	2975	22.41	23.4	38.48	103.3	62.81	84.23	28.0967	83.4467	1.5705	1.03949e-05	0.00291432
PCCB,pccB	1539	1774	459	159	400	191	67.88	71.81	16.14	5.21	12.81	5.41	51.9433	7.81	-2.7335	1.06947e-05	0.00291432
yihQ	594	353	400	1711	2482	1716	26.2	14.29	14.07	56.09	79.49	48.58	18.1867	61.3867	1.755	1.70038e-05	0.00415418
RIOX1,NO66	445	510	1368	5466	2245	4901	19.63	20.64	48.12	179.19	71.9	138.76	29.4633	129.95	2.141	1.7038e-05	0.00415418
yqeH	2286	1118	2665	16827	5574	14783	100.83	45.26	93.74	551.64	178.52	418.53	79.9433	382.897	2.2599	1.73235e-05	0.00415418
MRM1,PET56	661	516	1521	6521	2444	6224	29.16	20.89	53.5	213.78	78.27	176.21	34.5167	156.087	2.177	1.85291e-05	0.00427238
ACSF3	267	1002	392	62	191	94	11.78	40.56	13.79	2.03	6.12	2.66	22.0433	3.60333	-2.6129	2.08367e-05	0.00455979
STE11	32	50	65	134	186	220	1.41	2.02	2.29	4.39	5.96	6.23	1.90667	5.52667	1.5354	2.17681e-05	0.00455979
gltD	2078	2951	3195	6958	6359	8541	91.66	119.46	112.38	228.1	203.66	241.81	107.833	224.523	1.0581	2.20574e-05	0.00455979
MPP10	1642	1037	3443	16687	5480	15413	72.43	41.98	121.1	547.05	175.51	436.37	78.5033	386.31	2.2989	2.35731e-05	0.00458972
DAO,aao	1720	1277	1018	315	564	639	75.87	51.69	35.81	10.33	18.06	18.09	54.4567	15.4933	-1.8135	2.45788e-05	0.00458972
bioB	4330	7729	8542	1958	3896	1735	190.99	312.87	300.45	64.19	124.78	49.12	268.103	79.3633	-1.7562	2.50288e-05	0.00458972
DNAJA2	6281	7256	11134	27077	18784	29233	277.05	293.72	391.62	887.67	601.6	827.64	320.797	772.303	1.2675	2.52645e-05	0.00458972
RAN	1354	1891	3140	7526	5390	8052	59.72	76.55	110.45	246.73	172.63	227.97	82.24	215.777	1.3916	2.90507e-05	0.00512232
B,fumC,FH	804	1414	2294	7472	3890	7507	35.46	57.24	80.69	244.95	124.59	212.54	57.7967	194.027	1.7472	3.45451e-05	0.00584297
sthA,udhA	3944	5767	4545	2463	2990	2705	173.97	233.45	159.86	80.74	95.76	76.58	189.093	84.36	-1.1645	3.50871e-05	0.00584297
K09157	24	134	159	17	25	12	1.06	5.42	5.59	0.56	0.8	0.34	4.02333	0.566667	-2.8278	3.9115e-05	0.00633769
dnaK,HSPA9	24800	19374	36794	107969	65511	106337	1093.91	784.25	1294.18	3539.55	2098.13	3010.58	1057.45	2882.75	1.4469	4.07963e-05	0.00643615
truC	324	427	632	247	278	222	14.29	17.28	22.23	8.1	8.9	6.29	17.9333	7.76333	-1.2079	4.51557e-05	0.00694125
SNU13,NHP2L	1223	1092	2417	9197	3853	7451	53.95	44.2	85.01	301.51	123.4	210.95	61.0533	211.953	1.7956	4.78078e-05	0.0071652
IFT46	8	21	31	198	59	169	0.35	0.85	1.09	6.49	1.89	4.78	0.763333	4.38667	2.5227	5.80965e-05	0.00820771
CYC	562	536	926	2000	1559	2327	24.79	21.7	32.57	65.57	49.93	65.88	26.3533	60.46	1.198	5.95884e-05	0.00820771
mnmE,trmE,MSS1	466	548	911	3137	1397	3140	20.55	22.18	32.04	102.84	44.74	88.9	24.9233	78.8267	1.6612	6.12799e-05	0.00820771
EBP2,EBNA1BP2	2123	995	3115	18114	5090	15301	93.64	40.28	109.57	593.83	163.02	433.2	81.1633	396.683	2.2891	6.14545e-05	0.00820771
PCIF1	861	619	1355	4818	2195	5234	37.98	25.06	47.66	157.95	70.3	148.18	36.9	125.477	1.7657	6.16092e-05	0.00820771
CBR1	872	952	2054	6306	3083	6108	38.46	38.54	72.25	206.73	98.74	172.93	49.75	159.467	1.6805	6.98266e-05	0.00866014
MIF	124	401	510	81	142	84	5.47	16.23	17.94	2.66	4.55	2.38	13.2133	3.19667	-2.0474	7.01983e-05	0.00866014
ALDO	1739	2433	922	556	712	593	76.71	98.49	32.43	18.23	22.8	16.79	69.21	19.2733	-1.8444	7.07624e-05	0.00866014
EIF3A	10338	11213	16884	38980	27378	42984	456	453.9	593.87	1277.88	876.84	1216.95	501.257	1123.89	1.1649	7.2876e-05	0.00866014
fer	29	73	41	2	9	14	1.28	2.96	1.44	0.07	0.29	0.4	1.89333	0.253333	-2.9018	7.34509e-05	0.00866014
TIF31,CLU1	3881	3303	5404	15233	9357	15484	171.19	133.7	190.08	499.38	299.68	438.38	164.99	412.48	1.3219	7.36726e-05	0.00866014
EIF3J	1166	1769	3038	9383	4637	9085	51.43	71.61	106.86	307.6	148.51	257.21	76.6333	237.773	1.6335	8.66926e-05	0.00999465
PDPR	1129	2695	541	157	486	333	49.8	109.09	19.03	5.15	15.57	9.43	59.3067	10.05	-2.561	8.97877e-05	0.0101562
creA	307	393	419	137	233	97	13.54	15.91	14.74	4.49	7.46	2.75	14.73	4.9	-1.5879	9.6731e-05	0.0105803
UTP10,HEATR1	1606	3072	6843	17698	11434	22656	70.84	124.35	240.69	580.19	366.2	641.43	145.293	529.273	1.865	0.000103515	0.0105803
DDX56,DBP9	2004	1252	3048	12179	4825	11654	88.39	50.68	107.21	399.26	154.53	329.94	82.0933	294.577	1.8433	0.000104983	0.0105803
HSD17B10	3072	2245	1064	322	975	435	135.5	90.88	37.42	10.56	31.23	12.32	87.9333	18.0367	-2.2855	0.000105033	0.0105803
PABPC	27185	21219	35567	98541	63070	101285	1199.11	858.94	1251.02	3230.47	2019.95	2867.55	1103.02	2705.99	1.2947	0.000105694	0.0105803
K07034	3918	11666	6426	1470	3332	2814	172.82	472.24	226.03	48.19	106.71	79.67	290.363	78.19	-1.8928	0.000105891	0.0105803
pepP	1297	3065	2581	563	1341	679	57.21	124.07	90.78	18.46	42.95	19.22	90.6867	26.8767	-1.7545	0.000118564	0.0113656
NOP14,UTP2	1455	850	4011	14990	5782	15849	64.18	34.41	141.08	491.42	185.18	448.71	79.89	375.103	2.2312	0.000120467	0.0113656
SLBP	16	21	39	83	122	95	0.71	0.85	1.37	2.72	3.91	2.69	0.976667	3.10667	1.6694	0.000121335	0.0113656
LYER	311	174	626	2873	879	2491	13.72	7.04	22.02	94.19	28.15	70.52	14.26	64.2867	2.1725	0.000129487	0.0119427
engA,der	4446	3138	5754	22659	9563	21689	196.11	127.03	202.39	742.83	306.28	614.05	175.177	554.387	1.6621	0.000132945	0.0120758
ppdK	17325	63669	11242	2741	10668	3668	764.19	2577.31	395.42	89.86	341.67	103.85	1245.64	178.46	-2.8032	0.000144299	0.0129116
gidA,mnmG,MTO1	696	956	1710	4824	2405	5578	30.7	38.7	60.15	158.15	77.03	157.92	43.1833	131.033	1.6014	0.000155476	0.013707
srmB	1152	652	1478	7882	2268	6819	50.81	26.39	51.99	258.4	72.64	193.06	43.0633	174.7	2.0203	0.000163131	0.013971
ppiD	140	181	212	50	115	53	6.18	7.33	7.46	1.64	3.68	1.5	6.99	2.27333	-1.6205	0.000168215	0.0142035
msrA	82249	18758	22139	8009	12246	11265	3627.94	759.32	778.71	262.56	392.2	318.93	1721.99	324.563	-2.4075	0.000172515	0.0142571
guaA,GMPS	1832	1147	2752	11283	4134	10336	80.81	46.43	96.8	369.89	132.4	292.63	74.68	264.973	1.8271	0.000174353	0.0142571
MAP3K1,MEKK1	16	34	43	87	127	152	0.71	1.38	1.51	2.85	4.07	4.3	1.2	3.74	1.64	0.000176718	0.0142571
por,nifJ	342	991	312	53	228	110	15.09	40.12	10.97	1.74	7.3	3.11	22.06	4.05	-2.4454	0.000178463	0.0142571
EMG1,NEP1	433	223	699	3204	1033	2789	19.1	9.03	24.59	105.04	33.08	78.96	17.5733	72.36	2.0418	0.000180741	0.0142571
ABC.FEV.A	38	96	153	29	35	20	1.68	3.89	5.38	0.95	1.12	0.57	3.65	0.88	-2.0523	0.000187578	0.0146015
thiJ	2752	1719	657	243	720	331	121.39	69.58	23.11	7.97	23.06	9.37	71.36	13.4667	-2.4057	0.000189977	0.0146015
NUDT23	106	100	126	46	63	70	4.68	4.05	4.43	1.51	2.02	1.98	4.38667	1.83667	-1.256	0.00020129	0.0149119
SPR	58	203	124	28	56	32	2.56	8.22	4.36	0.92	1.79	0.91	5.04667	1.20667	-2.0643	0.000201478	0.0149119
katG	315	942	650	55	298	83	13.89	38.13	22.86	1.8	9.54	2.35	24.96	4.56333	-2.4515	0.000210743	0.0154074
MDN1,REA1	2139	5195	19669	60698	33364	80325	94.35	210.29	691.83	1989.87	1068.55	2274.14	332.157	1777.52	2.4199	0.000222884	0.0160719
CYP24A1	2699	2708	2418	1108	1844	1542	119.05	109.62	85.05	36.32	59.06	43.66	104.573	46.3467	-1.174	0.000225195	0.0160719
TRM5,TRMT5	978	1066	2204	4782	3227	5354	43.14	43.15	77.52	156.77	103.35	151.58	54.6033	137.233	1.3296	0.000241111	0.0170054
POLD1	122	418	514	1420	1285	1509	5.38	16.92	18.08	46.55	41.15	42.72	13.46	43.4733	1.6915	0.000246647	0.0171458
DHRS12	631	538	480	92	330	108	27.83	21.78	16.88	3.02	10.57	3.06	22.1633	5.55	-1.9976	0.000248821	0.0171458
PCYOX1,FCLY	949	1687	657	183	583	247	41.86	68.29	23.11	6	18.67	6.99	44.42	10.5533	-2.0735	0.000251784	0.0171528
FAD4	470	377	379	155	237	85	20.73	15.26	13.33	5.08	7.59	2.41	16.44	5.02667	-1.7095	0.00025647	0.0172757
dadA	4197	7825	3410	861	2837	1471	185.13	316.75	119.94	28.23	90.86	41.65	207.273	53.58	-1.9518	0.000280498	0.0185694
PRODH	3273	6366	6983	1975	3682	2727	144.37	257.69	245.62	64.75	117.92	77.21	215.893	86.6267	-1.3174	0.000281871	0.0185694
deaD,cshA	1066	1473	3195	5607	5814	6344	47.02	59.63	112.38	183.81	186.21	179.61	73.01	183.21	1.3273	0.000289552	0.0186903
DDX28	752	496	1755	6785	2204	5928	33.17	20.08	61.73	222.43	70.59	167.83	38.3267	153.617	2.0029	0.000289941	0.0186903
SFRS4_5_6	2199	3091	5762	11385	8667	13463	97	125.12	202.67	373.23	277.58	381.16	141.597	343.99	1.2806	0.00032108	0.0204561
idi,IDI	1002	898	965	336	702	395	44.2	36.35	33.94	11.02	22.48	11.18	38.1633	14.8933	-1.3575	0.000324158	0.0204561
tuf,TUFM	4252	4986	13546	30881	20047	31663	187.55	201.83	476.46	1012.37	642.05	896.43	288.613	850.283	1.5588	0.000346303	0.0215129
SULT1	5769	6552	4842	1991	4049	2605	254.47	265.22	170.31	65.27	129.68	73.75	230	89.5667	-1.3606	0.000348083	0.0215129
rlmI	1837	1601	3609	10751	4824	10232	81.03	64.81	126.94	352.45	154.5	289.69	90.9267	265.547	1.5462	0.000358394	0.0217227
MAK21,NOC1,CEBPZ	790	606	1773	5903	2223	5610	34.85	24.53	62.36	193.52	71.2	158.83	40.58	141.183	1.7987	0.000358723	0.0217227
obgE,cgtA	3587	2163	4252	17493	6858	16036	158.22	87.56	149.56	573.47	219.64	454.01	131.78	415.707	1.6574	0.000373942	0.0222367
FOXRED1	873	807	476	226	435	246	38.51	32.67	16.74	7.41	13.93	6.96	29.3067	9.43333	-1.6354	0.000374629	0.0222367
CTSZ	105726	63080	62307	31422	44936	36017	4663.49	2553.46	2191.57	1030.11	1439.17	1019.7	3136.17	1162.99	-1.4312	0.000378806	0.0222642
gyrB	638	531	1632	6142	1886	5228	28.14	21.49	57.4	201.35	60.4	148.01	35.6767	136.587	1.9368	0.000391995	0.0228156
yfbK	19656	15961	10308	3188	9091	5660	867.01	646.1	362.57	104.51	291.16	160.24	625.227	185.303	-1.7545	0.000398301	0.0228389
MOCS2B,moaE	37	25	68	17	10	10	1.63	1.01	2.39	0.56	0.32	0.28	1.67667	0.386667	-2.1164	0.000403267	0.0228389
clpC	4402	4194	4409	1619	3312	1817	194.17	169.77	155.08	53.08	106.07	51.44	173.007	70.1967	-1.3014	0.000407528	0.0228389
CETN3,CDC31	1824	1640	1456	567	1132	891	80.46	66.39	51.21	18.59	36.25	25.23	66.02	26.69	-1.3066	0.000407633	0.0228389
ABCG2.SNQ2	457	849	591	108	379	238	20.16	34.37	20.79	3.54	12.14	6.74	25.1067	7.47333	-1.7482	0.000415996	0.0230917
EIF6	1889	2580	5753	13703	7814	14664	83.32	104.44	202.35	449.23	250.26	415.16	130.037	371.55	1.5146	0.000427062	0.0232215
SLC25A33_36,RIM2	338	387	858	3477	968	2761	14.91	15.67	30.18	113.99	31	78.17	20.2533	74.3867	1.8769	0.000437829	0.0232288
gidB,rsmG	399	229	528	1842	879	1603	17.6	9.27	18.57	60.39	28.15	45.38	15.1467	44.64	1.5593	0.000441715	0.0232288
REX1,REXO1,RNH70	8408	4540	13442	48155	19251	44203	370.87	183.78	472.8	1578.67	616.55	1251.46	342.483	1148.89	1.7461	0.000450574	0.0234886
maeB	1320	3400	2369	467	1433	591	58.22	137.63	83.33	15.31	45.89	16.73	93.06	25.9767	-1.8409	0.000455303	0.0235305
prsA	197	331	285	92	190	115	8.69	13.4	10.02	3.02	6.09	3.26	10.7033	4.12333	-1.3762	0.000468348	0.0239979
amiE	215	247	142	79	118	85	9.48	10	4.99	2.59	3.78	2.41	8.15667	2.92667	-1.4787	0.00048954	0.0248711
ETHE1	1279	7404	1435	340	1266	476	56.42	299.71	50.47	11.15	40.55	13.48	135.533	21.7267	-2.6411	0.000495596	0.0249672
mfd	479	726	2579	9191	2969	7992	21.13	29.39	90.71	301.31	95.09	226.27	47.0767	207.557	2.1404	0.000529159	0.0263044
ERK,MAPK1_3	540	1444	1414	343	693	382	23.82	58.45	49.74	11.24	22.19	10.82	44.0033	14.75	-1.5769	0.000533867	0.0263044
CAMKMT	247	264	689	1961	855	1877	10.89	10.69	24.23	64.29	27.38	53.14	15.27	48.27	1.6604	0.000535301	0.0263044
MTG1	835	1243	2140	5774	2845	5558	36.83	50.32	75.27	189.29	91.12	157.36	54.14	145.923	1.4304	0.000548311	0.0267246
PDCD4	5969	17847	9937	2095	6518	2764	263.29	722.44	349.52	68.68	208.75	78.25	445.083	118.56	-1.9085	0.000554126	0.0267902
K09935	2138	458	288	147	300	195	94.31	18.54	10.13	4.82	9.61	5.52	40.9933	6.65	-2.624	0.000567087	0.0271975
RAD50	12065	8197	7871	1892	6123	3204	532.18	331.81	276.85	62.03	196.1	90.71	380.28	116.28	-1.7095	0.000574368	0.0273281
TSR1	2766	913	2354	15037	4228	13927	122.01	36.96	82.8	492.96	135.41	394.3	80.59	340.89	2.0806	0.000640679	0.0302431
fabD	4298	10644	8374	3763	4683	3407	189.58	430.87	294.54	123.36	149.98	96.46	304.997	123.267	-1.307	0.00064783	0.0303417
PGD,gnd,gntZ	11956	17193	11175	4817	9443	7176	527.37	695.97	393.07	157.92	302.43	203.16	538.803	221.17	-1.2846	0.000673113	0.0312815
PMA1,PMA2	8230	9485	5125	2952	4122	4648	363.02	383.95	180.27	96.78	132.02	131.59	309.08	120.13	-1.3634	0.000682638	0.0313849
rlmL,rlmK	427	457	733	1874	1026	1836	18.83	18.5	25.78	61.44	32.86	51.98	21.0367	48.76	1.2128	0.000685809	0.0313849
ABCF2	7551	7454	11136	39096	15149	34875	333.07	301.74	391.69	1281.69	485.18	987.37	342.167	918.08	1.4239	0.000788214	0.0354986
NFKB1	205	334	278	595	678	900	9.04	13.52	9.78	19.51	21.71	25.48	10.78	22.2333	1.0444	0.000793463	0.0354986
YTM1,WDR12	769	360	1465	5451	1779	5135	33.92	14.57	51.53	178.7	56.98	145.38	33.34	127.02	1.9297	0.000809478	0.0359468
RP_S7,MRPS7,rpsG	35	5	10	0	2	1	1.54	0.2	0.35	0	0.06	0.03	0.696667	0.03	-4.5374	0.000835015	0.0368082
URA2	4552	3701	17910	58918	25562	36828	200.79	149.82	629.96	1931.51	818.68	1042.66	326.857	1264.28	1.9516	0.000863253	0.0377752
tehB	2757	2223	2459	1271	1755	1802	121.61	89.99	86.49	41.67	56.21	51.02	99.3633	49.6333	-1.0014	0.000877134	0.0381045
DNAJC11	370	351	645	246	329	223	16.32	14.21	22.69	8.06	10.54	6.31	17.74	8.30333	-1.0952	0.000899971	0.0387898
ERN1	1297	830	1824	5400	2572	5767	57.21	33.6	64.16	177.03	82.37	163.27	51.6567	140.89	1.4475	0.000906807	0.0387898
SOD2	3208	10427	5935	2506	3575	1814	141.5	422.08	208.76	82.15	114.5	51.36	257.447	82.67	-1.6388	0.000912321	0.0387898
NCL,NSR1	46555	49450	96370	207934	126404	214015	2053.5	2001.72	3389.69	6816.71	4048.36	6059.13	2481.64	5641.4	1.1848	0.000958032	0.0404465
UTP4,CIRH1A	1027	764	2866	8415	3163	8530	45.3	30.93	100.81	275.87	101.3	241.5	59.0133	206.223	1.8051	0.000977969	0.0408293
UTP20	1318	2129	6094	14467	7453	17502	58.14	86.18	214.35	474.27	238.7	495.51	119.557	402.827	1.7525	0.000983591	0.0408293
PRK,prkB	87321	87401	72485	56138	41148	53716	3851.66	3537.97	2549.56	1840.37	1317.85	1520.79	3313.06	1559.67	-1.0869	0.000989998	0.0408293
ofaC,arfC	1219	1313	1554	4423	2535	4069	53.77	53.15	54.66	145	81.19	115.2	53.86	113.797	1.0792	0.000994341	0.0408293
DDX24,MAK5	16830	6849	23867	60515	42408	75740	742.36	277.25	839.49	1983.87	1358.21	2144.33	619.7	1828.8	1.5613	0.00100806	0.041111
DDAH,ddaH	259	481	506	202	292	254	11.42	19.47	17.8	6.62	9.35	7.19	16.23	7.72	-1.072	0.00103994	0.0419208
RRP8	373	334	662	1444	949	1356	16.45	13.52	23.28	47.34	30.39	38.39	17.75	38.7067	1.1248	0.0010484	0.0419208
ECI1,DCI	1173	819	604	248	540	406	51.74	33.15	21.24	8.13	17.29	11.49	35.3767	12.3033	-1.5237	0.0010489	0.0419208
SH3YL1	15475	10629	5862	3569	5926	4470	682.59	430.26	206.19	117	189.79	126.55	439.68	144.447	-1.6059	0.00107408	0.0423625
betA,CHDH	76	181	244	27	96	29	3.35	7.33	8.58	0.89	3.07	0.82	6.42	1.59333	-2.0105	0.00109237	0.0425834
GBA,srfJ	375	618	783	183	404	123	16.54	25.02	27.54	6	12.94	3.48	23.0333	7.47333	-1.6239	0.00110947	0.0426144
ALDH9A1	391	258	254	134	198	127	17.25	10.44	8.93	4.39	6.34	3.6	12.2067	4.77667	-1.3536	0.00113331	0.043001
KRR1	586	605	1314	2842	1726	2710	25.85	24.49	46.22	93.17	55.28	76.72	32.1867	75.0567	1.2215	0.00124625	0.0466955
PGAM5	7565	1935	2476	880	1953	1102	333.69	78.33	87.09	28.85	62.55	31.2	166.37	40.8667	-2.0254	0.00125907	0.0468829
prpB	28	67	73	149	178	180	1.24	2.71	2.57	4.88	5.7	5.1	2.17333	5.22667	1.266	0.00128723	0.0475066
TYW3	425	656	1197	2489	1602	2626	18.75	26.55	42.1	81.6	51.31	74.35	29.1333	69.0867	1.2457	0.00129167	0.0475066
PWP2,UTP1	525	470	1404	3765	1544	3768	23.16	19.03	49.38	123.43	49.45	106.68	30.5233	93.1867	1.6102	0.00132054	0.0482723
UTP21,WDR36	1054	1371	3101	9682	3308	7968	46.49	55.5	109.07	317.41	105.95	225.59	70.3533	216.317	1.6205	0.00133994	0.0486846
PNO	5048	14832	4793	1018	4549	2019	222.66	600.4	168.59	33.37	145.69	57.16	330.55	78.74	-2.0697	0.00135499	0.0489346
RIOK2	777	351	708	3000	1292	2829	34.27	14.21	24.9	98.35	41.38	80.09	24.46	73.2733	1.5829	0.00137637	0.0494093
EIF3E,INT6	3926	5743	9141	19701	12020	20349	173.17	232.48	321.52	645.86	384.97	576.11	242.39	535.647	1.144	0.00139576	0.0495122
DOPA	71	340	239	84	86	43	3.13	13.76	8.41	2.75	2.75	1.22	8.43333	2.24	-1.9126	0.00140751	0.0496355
PEPCK	27683	41184	21495	3374	18210	10591	1221.07	1667.12	756.06	110.61	583.21	299.85	1214.75	331.223	-1.8748	0.00142227	0.0498627
EIF3M	4586	5128	8761	16911	11602	18545	202.28	207.58	308.16	554.39	371.58	525.04	239.34	483.67	1.015	0.00143109	0.04988
RIX7,NVL	521	1054	1811	5347	2148	4933	22.98	42.67	63.7	175.29	68.79	139.66	43.1167	127.913	1.5688	0.00144065	0.049923
UBE2A,UBC2,RAD6A	937	1516	2394	4363	3591	4480	41.33	61.37	84.21	143.03	115.01	126.84	62.3033	128.293	1.0421	0.00148086	0.0510217
pfdB,PFDN6	425	763	962	2068	1404	2467	18.75	30.89	33.84	67.8	44.97	69.84	27.8267	60.87	1.1293	0.0015338	0.0525437
DDX47,RRP3	1175	1047	1596	4966	2096	5295	51.83	42.38	56.14	162.8	67.13	149.91	50.1167	126.613	1.3371	0.00154782	0.0527227
LTV1	4246	1525	3073	17084	6299	15987	187.29	61.73	108.09	560.07	201.74	452.62	119.037	404.81	1.7658	0.00163656	0.0554303
GOLGB1	119	216	277	542	458	559	5.25	8.74	9.74	17.77	14.67	15.83	7.91	16.09	1.0244	0.00175086	0.0586392
SHQ1	3099	761	1285	298	881	578	136.69	30.81	45.2	9.77	28.22	16.36	70.9	18.1167	-1.9685	0.00180676	0.0601751
SGPL1,DPL1	13312	3703	1576	1076	2153	1902	587.18	149.9	55.43	35.27	68.95	53.85	264.17	52.69	-2.3259	0.00182297	0.0602227
POLA1	267	614	865	1957	1513	1638	11.78	24.85	30.43	64.16	48.46	46.37	22.3533	52.9967	1.2454	0.00182828	0.0602227
RAB21	253	285	193	146	147	142	11.16	11.54	6.79	4.79	4.71	4.02	9.83	4.50667	-1.1251	0.00185152	0.0602323
PAM16,TIM16	1139	795	1545	3432	2290	3859	50.24	32.18	54.34	112.51	73.34	109.25	45.5867	98.3667	1.1096	0.00185871	0.0602323
APMAP	1558	483	394	183	408	221	68.72	19.55	13.86	6	13.07	6.26	34.0433	8.44333	-2.0115	0.00189295	0.0606349
POLA2	161	252	371	742	578	654	7.1	10.2	13.05	24.33	18.51	18.52	10.1167	20.4533	1.0156	0.00190058	0.0606349
RPA2,POLR1B	501	891	2296	5631	2553	6026	22.1	36.07	80.76	184.6	81.77	170.61	46.31	145.66	1.6532	0.00191224	0.0606349
EIF1A	3110	2967	5356	11764	6804	12439	137.18	120.1	188.39	385.66	217.91	352.17	148.557	318.58	1.1006	0.0019522	0.0606349
dapF	1586	2680	4414	10891	5757	9138	69.96	108.49	155.26	357.04	184.38	258.71	111.237	266.71	1.2616	0.00195374	0.0606349
EIF1AD	304	236	366	1411	514	1159	13.41	9.55	12.87	46.26	16.46	32.81	11.9433	31.8433	1.4148	0.00196216	0.0606349
RPA1,POLR1A	2402	3915	11040	26727	12288	27629	105.95	158.48	388.32	876.19	393.55	782.22	217.583	683.987	1.6524	0.00197373	0.0606796
ERB1,BOP1	3293	1069	5118	22494	5942	18146	145.25	43.27	180.02	737.42	190.31	513.74	122.847	480.49	1.9676	0.00198751	0.0607914
yfiQ	43870	33467	18551	3344	19281	10153	1935.07	1354.74	652.51	109.63	617.52	287.45	1314.11	338.2	-1.9581	0.00201493	0.0609099
kdnA	2175	4496	9337	26102	10498	23461	95.94	182	328.42	855.7	336.22	664.22	202.12	618.713	1.6141	0.00201975	0.0609099
RRP9	929	839	1800	5176	2010	4594	40.98	33.96	63.31	169.69	64.37	130.06	46.0833	121.373	1.3971	0.00206754	0.0619745
RDR,RDRP	222	240	292	40	179	100	9.79	9.72	10.27	1.31	5.73	2.83	9.92667	3.29	-1.5932	0.00215454	0.0639948
CTDSPL2	192	477	610	1433	1026	1319	8.47	19.31	21.46	46.98	32.86	37.34	16.4133	39.06	1.2508	0.00216019	0.0639948
lhpI	152	72	69	13	54	32	6.7	2.91	2.43	0.43	1.73	0.91	4.01333	1.02333	-1.9715	0.00218471	0.0639948
ribH,RIB4	736	1692	969	473	787	437	32.46	68.49	34.08	15.51	25.21	12.37	45.01	17.6967	-1.3468	0.00218707	0.0639948
pncB,NAPRT1	8171	4592	4432	2334	3466	3431	360.42	185.88	155.89	76.52	111.01	97.14	234.063	94.89	-1.3026	0.00219614	0.0639948
TDP2	660	1208	1120	482	795	558	29.11	48.9	39.39	15.8	25.46	15.8	39.1333	19.02	-1.0409	0.00220957	0.0639948
aldB	65	5	2	0	0	3	2.87	0.2	0.07	0	0	0.08	1.04667	0.0266667	-5.2946	0.00223863	0.0645222
TSR3	2045	698	829	379	687	393	90.2	28.25	29.16	12.42	22	11.13	49.2033	15.1833	-1.6963	0.00230889	0.0659133
AADAT,KAT2	125	295	112	31	103	64	5.51	11.94	3.94	1.02	3.3	1.81	7.13	2.04333	-1.803	0.0023321	0.0662605
SERBP1	7380	13404	21447	42474	29873	42555	325.53	542.59	754.37	1392.43	956.75	1204.8	540.83	1184.66	1.1312	0.00237329	0.0665357
DDX54,DBP10	1644	2149	3156	6547	4033	7313	72.52	86.99	111.01	214.63	129.17	207.04	90.1733	183.613	1.0259	0.00237509	0.0665357
sir	1400	3130	9547	21327	13333	21285	61.75	126.7	335.8	699.16	427.02	602.61	174.75	576.263	1.7214	0.00240401	0.0668262
PCME	639	875	362	145	432	183	28.19	35.42	12.73	4.75	13.84	5.18	25.4467	7.92333	-1.6833	0.00240775	0.0668262
ALKBH6	97	83	65	27	54	38	4.28	3.36	2.29	0.89	1.73	1.08	3.31	1.23333	-1.4243	0.00247113	0.0682693
maiA,GSTZ1	71	43	71	208	138	218	3.13	1.74	2.5	6.82	4.42	6.17	2.45667	5.80333	1.2402	0.00249644	0.0686522
purL,PFAS	263	856	4599	16465	5310	13907	11.6	34.65	161.76	539.77	170.06	393.73	69.3367	367.853	2.4074	0.00251318	0.0687968
AGXT	1980	1894	2047	676	1539	421	87.34	76.67	72	22.16	49.29	11.92	78.67	27.79	-1.5012	0.00259834	0.0708048
K09966	188	976	733	116	341	207	8.29	39.51	25.78	3.8	10.92	5.86	24.5267	6.86	-1.8381	0.00261311	0.0708851
IPI3	242	275	656	1395	778	1348	10.67	11.13	23.07	45.73	24.92	38.16	14.9567	36.27	1.278	0.00264263	0.071363
SCO1_2	3419	5007	3918	1413	3362	2311	150.81	202.68	137.81	46.32	107.68	65.43	163.767	73.1433	-1.1628	0.00275024	0.0732785
RARG,NR1B3	11	4	9	1	0	0	0.49	0.16	0.32	0.03	0	0	0.323333	0.01	-5.015	0.00282792	0.0747658
rsmD	625	293	675	2321	1067	2068	27.57	11.86	23.74	76.09	34.17	58.55	21.0567	56.27	1.4181	0.00285645	0.0747658
PCCA,pccA	3680	8471	2615	816	3081	1545	162.32	342.9	91.98	26.75	98.68	43.74	199.067	56.39	-1.8197	0.00286639	0.0747658
RRP5,PDCD11	10967	2703	7997	50752	14384	43161	483.75	109.42	281.28	1663.81	460.68	1221.96	291.483	1115.48	1.9362	0.00290021	0.075122
glyA,SHMT	6025	7913	14012	27264	17360	27518	265.76	320.32	492.85	893.8	555.99	779.08	359.643	742.957	1.0467	0.00290714	0.075122
MAK16	652	436	1238	2917	1438	3171	28.76	17.65	43.55	95.63	46.06	89.78	29.9867	77.1567	1.3635	0.00292845	0.075348
YCS4,CNAP1,CAPD2	512	1208	1427	2603	2603	3091	22.58	48.9	50.19	85.33	83.37	87.51	40.5567	85.4033	1.0744	0.00298032	0.0760299
KMO	8545	8403	6374	3621	6219	4670	376.91	340.15	224.2	118.71	199.18	132.22	313.753	150.037	-1.0643	0.00300628	0.0763672
K00243	211	219	495	1212	568	1024	9.31	8.87	17.41	39.73	18.19	28.99	11.8633	28.97	1.2881	0.00310181	0.0781318
TN	54	65	28	26	13	12	2.38	2.63	0.98	0.85	0.42	0.34	1.99667	0.536667	-1.8955	0.00312163	0.078285
PPP1R2,IPP2	4244	4944	3834	1911	3537	2902	187.2	200.13	134.86	62.65	113.28	82.16	174.063	86.03	-1.0167	0.00313401	0.078285
pyrD	221	442	474	131	296	137	9.75	17.89	16.67	4.29	9.48	3.88	14.77	5.88333	-1.328	0.0032047	0.0797185
MYL9	33	35	16	10	0	2	1.46	1.42	0.56	0.33	0	0.06	1.14667	0.13	-3.1409	0.00322112	0.0797959
CERK1	17	4	4	26	128	53	0.75	0.16	0.14	0.85	4.1	1.5	0.35	2.15	2.6189	0.00333651	0.0813392
PAPSS	2129	5073	6217	13457	10192	12742	93.91	205.35	218.67	441.16	326.42	360.75	172.643	376.11	1.1234	0.00336011	0.0813392
ADE5	3075	4848	10695	22913	12090	22756	135.64	196.25	376.18	751.16	387.21	644.26	236.023	594.21	1.332	0.00336826	0.0813392
UTP25,DEF	1873	728	2348	8269	3205	7290	82.62	29.47	82.59	271.08	102.65	206.39	64.8933	193.373	1.5752	0.00337151	0.0813392
K07387	107	82	91	201	272	261	4.72	3.32	3.2	6.59	8.71	7.39	3.74667	7.56333	1.0134	0.00337839	0.0813392
secY	33	10	6	0	3	3	1.46	0.4	0.21	0	0.1	0.08	0.69	0.06	-3.5236	0.00347276	0.0832769
K06867	3572	4513	2534	1830	2357	2374	157.56	182.69	89.13	59.99	75.49	67.21	143.127	67.5633	-1.083	0.0035047	0.0837078
CRBN	1075	1038	514	330	601	429	47.42	42.02	18.08	10.82	19.25	12.15	35.84	14.0733	-1.3486	0.00375562	0.0879489
K07182	7401	19807	5487	2365	6901	3274	326.45	801.78	193	77.53	221.02	92.69	440.41	130.413	-1.7558	0.003808	0.0884843
DNAI2	1088	585	1360	3918	1755	4329	47.99	23.68	47.84	128.44	56.21	122.56	39.8367	102.403	1.3621	0.00385556	0.0887017
RP_S2,MRPS2,rpsB	136	20	17	10	16	13	6	0.81	0.6	0.33	0.51	0.37	2.47	0.403333	-2.6145	0.00386174	0.0887017
TYW1	888	1580	3027	5531	3845	6089	39.17	63.96	106.47	181.32	123.14	172.39	69.8667	158.95	1.1859	0.00394529	0.0899315
UTP30,RSL1D1	3428	817	2356	16552	4157	12245	151.21	33.07	82.87	542.62	133.14	346.68	89.05	340.813	1.9363	0.00396463	0.0900302
pdxS,pdx1	2401	5158	17573	37121	23773	35710	105.91	208.79	618.11	1216.94	761.38	1011.01	310.937	996.443	1.6802	0.0039849	0.0901489
pflD	67485	75019	69031	21676	58669	42839	2976.71	3036.75	2428.07	710.61	1879	1212.84	2813.84	1267.48	-1.1506	0.00407935	0.0919297
ISN1	300	776	687	160	433	259	13.23	31.41	24.16	5.25	13.87	7.33	22.9333	8.81667	-1.3791	0.00416914	0.0930164
BRX1,BRIX1	1358	990	3021	7802	3190	6576	59.9	40.07	106.26	255.77	102.17	186.18	68.7433	181.373	1.3997	0.00417371	0.0930164
gyrA	1016	604	1654	4556	1856	4345	44.81	24.45	58.18	149.36	59.44	123.01	42.48	110.603	1.3805	0.00423811	0.0934098
sufB	71	4	5	4	3	3	3.13	0.16	0.18	0.13	0.1	0.08	1.15667	0.103333	-3.4846	0.0043861	0.0962049
kamA	0	0	0	20	5	3	0	0	0	0.66	0.16	0.08	0.001	0.3	8.2288	0.00464151	0.0997257
gcvR	164	873	337	81	274	79	7.23	35.34	11.85	2.66	8.78	2.24	18.14	4.56	-1.9921	0.00467836	0.0998106
pmtA	6095	13443	3293	2338	4733	2328	268.85	544.17	115.83	76.65	151.58	65.91	309.617	98.0467	-1.6589	0.00474902	0.100959
EIF1,SUI1	1540	2832	3846	7928	5030	8046	67.93	114.64	135.28	259.9	161.1	227.8	105.95	216.267	1.0294	0.0047954	0.101584
TSPO,BZRP	3836	2306	3989	1386	2847	1688	169.2	93.35	140.31	45.44	91.18	47.79	134.287	61.47	-1.1274	0.00494442	0.104006
UTP13,TBL3	2137	1149	3565	9260	4092	8915	94.26	46.51	125.39	303.57	131.06	252.4	88.72	229.01	1.3681	0.0049647	0.104068
HERC3	8603	4679	4238	15033	18349	24146	379.47	189.4	149.07	492.83	587.67	683.61	239.313	588.037	1.297	0.00501203	0.104315
PWP1	3448	996	2994	13964	4866	11667	152.09	40.32	105.31	457.78	155.84	330.31	99.24	314.643	1.6647	0.00502491	0.104315
DDX60	5820	10855	14387	31867	18918	29317	256.72	439.41	506.04	1044.7	605.89	830.01	400.723	826.867	1.045	0.00502869	0.104315
LAS1	255	359	832	1352	1059	1522	11.25	14.53	29.26	44.32	33.92	43.09	18.3467	40.4433	1.1404	0.00506311	0.104667
DYX1C1,DNAAF4	139	307	221	119	156	124	6.13	12.43	7.77	3.9	5	3.51	8.77667	4.13667	-1.0852	0.00508342	0.104725
PRKAR	5107	7636	3424	2149	3915	2904	225.27	309.1	120.43	70.45	125.39	82.22	218.267	92.6867	-1.2357	0.00511095	0.10491
C1QBP	340	82	457	88	156	99	15	3.32	16.07	2.88	5	2.8	11.4633	3.56	-1.6871	0.0051274	0.10491
HSF3	56	132	69	23	52	44	2.47	5.34	2.43	0.75	1.67	1.25	3.41333	1.22333	-1.4804	0.00514532	0.104919
NNMT	21	16	27	6	7	0	0.93	0.65	0.95	0.2	0.22	0	0.843333	0.14	-2.5907	0.00516455	0.104954
ATAD3A_B	1202	3543	4324	8899	7398	9396	53.02	143.42	152.09	291.74	236.94	266.02	116.177	264.9	1.1891	0.00518893	0.105093
CCNA	163	294	291	188	123	148	7.19	11.9	10.24	6.16	3.94	4.19	9.77667	4.76333	-1.0374	0.00524264	0.105539
NASP	44	81	86	261	183	147	1.94	3.28	3.02	8.56	5.86	4.16	2.74667	6.19333	1.173	0.00548283	0.107971
IGF2R,CD222	28	25	39	18	11	9	1.24	1.01	1.37	0.59	0.35	0.25	1.20667	0.396667	-1.605	0.0054931	0.107971
ureF	624	1069	1753	580	841	681	27.52	43.27	61.66	19.01	26.93	19.28	44.15	21.74	-1.0221	0.00553144	0.108369
SDS,SDH,CHA1	2610	4147	2445	1256	2553	1608	115.12	167.87	86	41.18	81.77	45.53	122.997	56.16	-1.131	0.00572007	0.1117
DAB2	3	11	3	0	0	0	0.13	0.45	0.11	0	0	0	0.23	0.001	-7.8455	0.00585546	0.112873
gcvT,AMT	1477	758	1365	523	973	490	65.15	30.68	48.01	17.15	31.16	13.87	47.9467	20.7267	-1.2099	0.00591614	0.113677
RMT2	2651	985	2615	9719	3817	8858	116.93	39.87	91.98	318.62	122.25	250.79	82.9267	230.553	1.4752	0.005963	0.113707
cruP	949	3469	2290	814	1543	853	41.86	140.42	80.55	26.69	49.42	24.15	87.61	33.42	-1.3904	0.00597338	0.113707
RRN6	9102	1333	1148	863	1565	1101	401.48	53.96	40.38	28.29	50.12	31.17	165.273	36.5267	-2.1778	0.00597461	0.113707
rbfA	1379	795	1604	4876	2180	4158	60.83	32.18	56.42	159.85	69.82	117.72	49.81	115.797	1.2171	0.0061742	0.11642
METTL6	100	61	205	529	230	437	4.41	2.47	7.21	17.34	7.37	12.37	4.69667	12.36	1.396	0.00617543	0.11642
NAT10,KRE33	4377	4346	7739	16985	8625	16956	193.07	175.93	272.21	556.82	276.23	480.05	213.737	437.7	1.0341	0.00626262	0.117046
SR140	7614	5031	5845	2604	4972	4160	335.85	203.65	205.59	85.37	159.24	117.78	248.363	120.797	-1.0399	0.0062774	0.117046
SMARCAD1	196	572	833	1977	1301	1501	8.65	23.15	29.3	64.81	41.67	42.5	20.3667	49.66	1.2859	0.00638201	0.118087
TIMELESS	64	263	204	521	653	501	2.82	10.65	7.18	17.08	20.91	14.18	6.88333	17.39	1.3371	0.00651642	0.120059
NOP1,FBL	3556	2044	5987	14826	6610	14246	156.85	82.74	210.58	486.04	211.7	403.33	150.057	367.023	1.2904	0.00652867	0.120059
ettA	828	1584	2274	5374	2689	4728	36.52	64.12	79.98	176.18	86.12	133.86	60.2067	132.053	1.1331	0.0066313	0.121121
DPH5	367	145	553	1791	621	1481	16.19	5.87	19.45	58.71	19.89	41.93	13.8367	40.1767	1.5379	0.0066442	0.121121
HNRNPA0	11	12	4	0	2	0	0.49	0.49	0.14	0	0.06	0	0.373333	0.02	-4.2224	0.00664703	0.121121
NOP16	1192	448	1003	4641	1522	3691	52.58	18.13	35.28	152.15	48.75	104.5	35.33	101.8	1.5268	0.0067325	0.122307
actP	80	6	8	1	3	10	3.53	0.24	0.28	0.03	0.1	0.28	1.35	0.136667	-3.3042	0.00694588	0.125423
DDX51,DBP6	254	449	790	1790	854	1612	11.2	18.18	27.79	58.68	27.35	45.64	19.0567	43.89	1.2036	0.00699827	0.125715
AGPHD1	71	58	173	318	182	451	3.13	2.35	6.09	10.43	5.83	12.77	3.85667	9.67667	1.3272	0.00702492	0.125715
ATPF1D,atpH	90	6	10	7	6	7	3.97	0.24	0.35	0.23	0.19	0.2	1.52	0.206667	-2.8787	0.00710498	0.126393
gmhB	465	101	120	70	116	72	20.51	4.09	4.22	2.29	3.72	2.04	9.60667	2.68333	-1.84	0.00716779	0.127133
CYP1B1	10	4	5	1	0	0	0.44	0.16	0.18	0.03	0	0	0.26	0.01	-4.7004	0.00732447	0.129378
NIP7	646	199	566	2912	739	2240	28.49	8.06	19.91	95.46	23.67	63.42	18.82	60.85	1.693	0.00733815	0.129378
ERG4	2546	5469	2851	1642	2791	1938	112.3	221.38	100.28	53.83	89.39	54.87	144.653	66.03	-1.1314	0.00744426	0.130112
pabAB	217	161	233	90	178	117	9.57	6.52	8.2	2.95	5.7	3.31	8.09667	3.98667	-1.0221	0.00758042	0.131723
RP_L2,MRPL2,rplB	111	2	15	2	12	4	4.9	0.08	0.53	0.07	0.38	0.11	1.83667	0.186667	-3.2986	0.00768077	0.132832
ABHD2	6	7	2	0	0	0	0.26	0.28	0.07	0	0	0	0.203333	0.001	-7.6677	0.00775325	0.133565
TRM6,GCD10	273	337	1275	3002	1020	2909	12.04	13.64	44.85	98.41	32.67	82.36	23.51	71.1467	1.5975	0.00786615	0.135122
CHAF1A	54	249	213	692	447	556	2.38	10.08	7.49	22.69	14.32	15.74	6.65	17.5833	1.4028	0.00795285	0.135808
AASS	17492	2002	1103	1252	2554	1703	771.56	81.04	38.8	41.04	81.8	48.21	297.133	57.0167	-2.3817	0.008164	0.137481
SNX1_2	70191	17041	22944	12532	18598	18335	3096.07	689.82	807.03	410.84	595.64	519.1	1530.97	508.527	-1.5901	0.00840729	0.140787
USP48	10629	7991	6641	3369	6964	5259	468.84	323.47	233.59	110.45	223.04	148.89	341.967	160.793	-1.0886	0.00848146	0.14124
MEN1,MNN1	158	259	297	47	199	93	6.97	10.48	10.45	1.54	6.37	2.63	9.3	3.51333	-1.4044	0.00852139	0.141512
rcsB	4	4	6	0	0	0	0.18	0.16	0.21	0	0	0	0.183333	0.001	-7.5183	0.00864427	0.142369
NUG2,GNL2	4094	1844	4475	13451	6069	12651	180.58	74.64	157.4	440.96	194.37	358.17	137.54	331.167	1.2677	0.00875548	0.143806
typA,bipA	11495	13947	23021	56202	23464	49425	507.04	564.57	809.73	1842.47	751.48	1399.31	627.113	1331.09	1.0858	0.0089449	0.145324
IPP,KLHL27	2764	828	878	427	901	703	121.92	33.52	30.88	14	28.86	19.9	62.1067	20.92	-1.5699	0.00905615	0.145619
MAK11,PAK1IP1	1479	569	1855	5622	2274	5148	65.24	23.03	65.25	184.31	72.83	145.75	51.1733	134.297	1.392	0.00906019	0.145619
G6PD,zwf	9639	12383	10378	4107	10037	6659	425.17	501.26	365.03	134.64	321.46	188.53	430.487	214.877	-1.0025	0.00917995	0.146868
DCTN2	17	6	18	4	3	0	0.75	0.24	0.63	0.13	0.1	0	0.54	0.0766667	-2.8163	0.00918694	0.146868
HSD1	254	220	205	55	187	126	11.2	8.91	7.21	1.8	5.99	3.57	9.10667	3.78667	-1.266	0.00929968	0.148276
ASPSCR1,ASPL	3486	929	888	696	906	725	153.76	37.61	31.23	22.82	29.02	20.53	74.2	24.1233	-1.621	0.00942251	0.149457
NOB1	2798	1351	2859	9296	3618	9416	123.42	54.69	100.56	304.75	115.87	266.58	92.89	229.067	1.3022	0.00942363	0.149457
PGLS,pgl,devB	1501	5321	4330	1778	2475	1818	66.21	215.39	152.3	58.29	79.27	51.47	144.633	63.01	-1.1987	0.00955435	0.15108
ksgA	255	259	691	1368	712	1232	11.25	10.48	24.31	44.85	22.8	34.88	15.3467	34.1767	1.1551	0.0096156	0.151301
UTP7,WDR46	537	862	1632	2864	1802	3089	23.69	34.89	57.4	93.89	57.71	87.45	38.66	79.6833	1.0434	0.00965471	0.151518
yhbH	498	5049	1722	377	1426	315	21.97	204.38	60.57	12.36	45.67	8.92	95.64	22.3167	-2.0995	0.00971643	0.152089
NPM1	70	57	58	45	27	31	3.09	2.31	2.04	1.48	0.86	0.88	2.48	1.07333	-1.2082	0.00983354	0.153122
GCDH,gcdH	1853	2139	550	316	1130	339	81.73	86.59	19.35	10.36	36.19	9.6	62.5567	18.7167	-1.7408	0.00997634	0.154943
RIOK3,SUDD	221	169	174	17	133	83	9.75	6.84	6.12	0.56	4.26	2.35	7.57	2.39	-1.6633	0.0101041	0.156522
NOP56	1192	2057	5403	11317	5044	10458	52.58	83.27	190.04	371.01	161.54	296.08	108.63	276.21	1.3463	0.0102416	0.156976
TER,TSC13,CER10	9	96	182	1	14	36	0.4	3.89	6.4	0.03	0.45	1.02	3.56333	0.5	-2.8332	0.0102471	0.156976
NOM1	1990	914	2310	6549	2829	6741	87.78	37	81.25	214.7	90.6	190.85	68.6767	165.383	1.2679	0.0102643	0.156976
RP_S11,MRPS11,rpsK	18	5	13	2	4	2	0.79	0.2	0.46	0.07	0.13	0.06	0.483333	0.0866667	-2.4795	0.0105938	0.161193
sixA	415	1017	402	260	455	240	18.31	41.17	14.14	8.52	14.57	6.79	24.54	9.96	-1.3009	0.0107397	0.162998
HPD,hppD	877	2504	1962	732	1431	870	38.68	101.36	69.01	24	45.83	24.63	69.6833	31.4867	-1.1461	0.0110057	0.165362
EDEM1	2185	322	448	270	424	425	96.38	13.03	15.76	8.85	13.58	12.03	41.7233	11.4867	-1.8609	0.011242	0.166774
NUG1,GNL3	8019	2724	5988	25776	9694	23214	353.71	110.27	210.62	845.02	310.47	657.23	224.867	604.24	1.4261	0.0112654	0.166774
SMT1,ERG6	3065	9237	6315	2151	4933	3089	135.19	373.91	222.12	70.52	157.99	87.45	243.74	105.32	-1.2106	0.0112732	0.166774
puuE	1408	866	785	325	896	431	62.11	35.06	27.61	10.65	28.7	12.2	41.5933	17.1833	-1.2753	0.0113652	0.166774
RTSC,SPG8	774	1658	1551	447	1189	620	34.14	67.12	54.55	14.65	38.08	17.55	51.9367	23.4267	-1.1486	0.0113913	0.166774
TNFRSF11B,OPG	12	10	5	2	2	0	0.53	0.4	0.18	0.07	0.06	0	0.37	0.0433333	-3.094	0.0113918	0.166774
KDM1A,AOF2,LSD1	3981	1825	1930	1189	1718	1654	175.6	73.88	67.89	38.98	55.02	46.83	105.79	46.9433	-1.1722	0.0114116	0.166774
bdcR	2	7	5	0	0	0	0.09	0.28	0.18	0	0	0	0.183333	0.001	-7.5183	0.0114602	0.166774
ACTA2	14	18	3	3	0	2	0.62	0.73	0.11	0.1	0	0.06	0.486667	0.0533333	-3.1898	0.0114603	0.166774
PPCDC,coaC	15	57	74	179	118	160	0.66	2.31	2.6	5.87	3.78	4.53	1.85667	4.72667	1.3481	0.0114807	0.166774
ELP1,IKI3,IKBKAP	365	715	1535	2464	1709	3080	16.1	28.94	53.99	80.78	54.73	87.2	33.01	74.2367	1.1692	0.0114892	0.166774
allA	326	819	1366	2130	1778	2917	14.38	33.15	48.05	69.83	56.94	82.59	31.86	69.7867	1.1312	0.0118202	0.171165
AKR1A1,adh	8388	3248	2402	2075	2747	2251	369.99	131.48	84.49	68.02	87.98	63.73	195.32	73.2433	-1.4151	0.0119514	0.172481
ABCG2,CD338	1387	1221	836	534	920	802	61.18	49.43	29.41	17.51	29.46	22.71	46.6733	23.2267	-1.0068	0.0119687	0.172481
speE,SRM	131766	75312	52403	38912	58113	54185	5812.09	3048.61	1843.21	1275.65	1861.19	1534.07	3567.97	1556.97	-1.1964	0.0120816	0.173217
moaC,CNX3	414	173	407	1329	587	1146	18.26	7	14.32	43.57	18.8	32.45	13.1933	31.6067	1.2604	0.0121064	0.173217
DDX55,SPB4	5657	3012	6398	17454	8012	17136	249.53	121.93	225.04	572.2	256.6	485.15	198.833	437.983	1.1393	0.0121981	0.174092
ST13	8867	1997	3916	1710	3121	2204	391.12	80.84	137.74	56.06	99.96	62.4	203.233	72.8067	-1.481	0.0123774	0.175836
NOC2	4994	1860	4452	15077	6393	15153	220.28	75.29	156.59	494.27	204.75	429.01	150.72	376.01	1.3189	0.0125561	0.177708
ubiE	11481	4870	4860	3394	4649	4069	506.42	197.14	170.94	111.27	148.89	115.2	291.5	125.12	-1.2202	0.0126201	0.178018
TNFRSF1A,TNFR1,CD120a	26	20	29	14	10	3	1.15	0.81	1.02	0.46	0.32	0.08	0.993333	0.286667	-1.7929	0.0126869	0.178496
ECHDC1	67	175	244	58	122	46	2.96	7.08	8.58	1.9	3.91	1.3	6.20667	2.37	-1.3889	0.0127136	0.178496
NOG1	8805	3095	6557	28942	10037	25264	388.38	125.28	230.63	948.81	321.46	715.27	248.097	661.847	1.4156	0.0128552	0.179643
ARHGEF18	2	4	8	0	0	0	0.09	0.16	0.28	0	0	0	0.176667	0.001	-7.4649	0.0131627	0.183392
SNX5_6_32	7	4	2	0	0	0	0.31	0.16	0.07	0	0	0	0.18	0.001	-7.4919	0.0131846	0.183392
K07497	69	62	65	52	22	17	3.04	2.51	2.29	1.7	0.7	0.48	2.61333	0.96	-1.4448	0.0132374	0.1837
SIR2	78	216	158	33	114	75	3.44	8.74	5.56	1.08	3.65	2.12	5.91333	2.28333	-1.3728	0.0134286	0.185781
ESF2,ABT1	513	215	555	1488	754	1546	22.63	8.7	19.52	48.78	24.15	43.77	16.95	38.9	1.1985	0.0137402	0.189362
PQBP1,NPW38	8	2	7	0	0	1	0.35	0.08	0.25	0	0	0.03	0.226667	0.01	-4.5025	0.0139243	0.191459
VKORC1	173	57	206	758	216	607	7.63	2.31	7.25	24.85	6.92	17.19	5.73	16.32	1.51	0.0143185	0.194206
UGP2,galU,galF	1133	4335	3670	1650	1977	1318	49.98	175.48	129.09	54.09	63.32	37.31	118.183	51.5733	-1.1963	0.0143682	0.194442
URA4,pyrC	5461	2733	3213	1991	2712	2698	240.88	110.63	113.01	65.27	86.86	76.38	154.84	76.17	-1.0235	0.0145511	0.196279
ACET6,DES6	58186	40872	27676	25878	26799	29308	2566.54	1654.49	973.47	848.36	858.3	829.76	1731.5	845.473	-1.0342	0.0145984	0.196279
recG	128	699	937	141	370	208	5.65	28.3	32.96	4.62	11.85	5.89	22.3033	7.45333	-1.5813	0.0146091	0.196279
BCP1,BCCIP	766	502	1157	2594	1299	2329	33.79	20.32	40.7	85.04	41.6	65.94	31.6033	64.1933	1.0223	0.014737	0.197207
PRDX1	49	60	56	44	24	22	2.16	2.43	1.97	1.44	0.77	0.62	2.18667	0.943333	-1.2129	0.0148962	0.198451
K00375	14	7	9	2	1	4	0.62	0.28	0.32	0.07	0.03	0.11	0.406667	0.07	-2.5384	0.0151155	0.200039
K06940	529	262	249	122	277	182	23.33	10.61	8.76	4	8.87	5.15	14.2333	6.00667	-1.2446	0.0153127	0.202202
BMS1	2770	772	3629	10876	3686	11290	122.18	31.25	127.65	356.55	118.05	319.64	93.6933	264.747	1.4986	0.0155799	0.203865
SQOR	1265	12512	7312	1317	4218	2391	55.8	506.48	257.19	43.18	135.09	67.69	273.157	81.9867	-1.7363	0.0156087	0.203865
SPB1,FTSJ3	5281	1108	3408	19490	4969	16487	232.94	44.85	119.87	638.94	159.14	466.78	132.553	421.62	1.6694	0.0158557	0.206641
gtrB,csbB	21	14	7	5	1	5	0.93	0.57	0.25	0.16	0.03	0.14	0.583333	0.11	-2.4068	0.0159951	0.208006
MAP2K3,MKK3	6	3	3	0	0	0	0.26	0.12	0.11	0	0	0	0.163333	0.001	-7.3517	0.0161627	0.208827
DDX27,DRS1	5111	1515	4492	15706	6172	15874	225.44	61.33	158	514.89	197.67	449.42	148.257	387.327	1.3855	0.0164643	0.210681
PRNP,PrP,CD230	15	8	14	5	4	2	0.66	0.32	0.49	0.16	0.13	0.06	0.49	0.116667	-2.0704	0.01656	0.210681
ata,sadA,emaA	153	454	626	974	859	1488	6.75	18.38	22.02	31.93	27.51	42.13	15.7167	33.8567	1.1071	0.0166791	0.210951
TCTN1_3	745	968	503	307	614	498	32.86	39.18	17.69	10.06	19.66	14.1	29.91	14.6067	-1.034	0.0167539	0.211452
SQT1	1877	988	2730	6246	3072	5731	82.79	39.99	96.02	204.76	98.39	162.25	72.9333	155.133	1.0889	0.0169959	0.213607
HADH	3773	1686	2135	1220	2109	1242	166.42	68.25	75.1	40	67.55	35.16	103.257	47.57	-1.1181	0.0173691	0.217386
SDA1,SDAD1	5027	1539	2927	15510	5002	14042	221.74	62.3	102.95	508.47	160.2	397.55	128.997	355.407	1.4621	0.017584	0.219617
SCARB2,LIMP2,CD36L2	8	13	20	7	2	2	0.35	0.53	0.7	0.23	0.06	0.06	0.526667	0.116667	-2.1745	0.0177716	0.220955
frhB	2880	554	1057	581	942	586	127.03	22.43	37.18	19.05	30.17	16.59	62.2133	21.9367	-1.5039	0.0178386	0.220955
CYP26C	1755	4559	3461	1135	2679	2126	77.41	184.55	121.74	37.21	85.8	60.19	127.9	61.0667	-1.0666	0.0178984	0.221239
ubiF	8	3	4	0	0	1	0.35	0.12	0.14	0	0	0.03	0.203333	0.01	-4.3458	0.0179929	0.221949
ESP1	211	762	1167	1944	1837	2144	9.31	30.85	41.05	63.73	58.83	60.7	27.07	61.0867	1.1742	0.0181506	0.222977
dnaC	0	0	0	1	4	18	0	0	0	0.03	0.13	0.51	0.001	0.223333	7.8031	0.0183053	0.224417
acuB	343	745	209	118	355	130	15.13	30.16	7.35	3.87	11.37	3.68	17.5467	6.30667	-1.4762	0.0184767	0.225466
ugpC	9	7	5	2	1	0	0.4	0.28	0.18	0.07	0.03	0	0.286667	0.0333333	-3.1043	0.0187238	0.227041
UTP14	3740	1121	3093	11797	4143	11094	164.97	45.38	108.79	386.74	132.69	314.09	106.38	277.84	1.385	0.0188992	0.22792
SNF1	104	416	635	1201	839	1352	4.59	16.84	22.34	39.37	26.87	38.28	14.59	34.84	1.2558	0.0189331	0.22792
SLC25A27,UCP4	65	259	315	69	141	107	2.87	10.48	11.08	2.26	4.52	3.03	8.14333	3.27	-1.3163	0.0192113	0.230805
SLC34A,NPT,nptA	13829	48871	39517	121737	55263	114847	609.99	1978.29	1389.96	3990.91	1769.92	3251.51	1326.08	3004.11	1.1798	0.0200464	0.238448
K09701	1496	704	954	456	826	754	65.99	28.5	33.56	14.95	26.45	21.35	42.6833	20.9167	-1.029	0.020494	0.24233
COG6,COD2	1207	1231	1277	408	1279	650	53.24	49.83	44.92	13.38	40.96	18.4	49.33	24.2467	-1.0247	0.0207299	0.244156
FAD3,FAD7,FAD8,desB	135	211	248	1121	189	659	5.95	8.54	8.72	36.75	6.05	18.66	7.73667	20.4867	1.4049	0.0208897	0.244817
K17322,glpP	35	0	0	0	0	0	1.54	0	0	0	0	0	0.513333	0.001	-9.0038	0.020894	0.244817
DNAJC2	5017	1114	2364	15749	4806	13096	221.3	45.09	83.15	516.3	153.92	370.77	116.513	346.997	1.5744	0.0209085	0.244817
SERPINH1,HSP47	53	62	54	38	12	2	2.34	2.51	1.9	1.25	0.38	0.06	2.25	0.563333	-1.9979	0.021069	0.246216
RPA3	54	153	204	439	250	396	2.38	6.19	7.18	14.39	8.01	11.21	5.25	11.2033	1.0935	0.0212293	0.246469
RPC8,POLR3H	243	124	348	698	413	737	10.72	5.02	12.24	22.88	13.23	20.87	9.32667	18.9933	1.0261	0.0214717	0.247544
HNRNPABD	21	24	21	14	10	5	0.93	0.97	0.74	0.46	0.32	0.14	0.88	0.306667	-1.5208	0.0219178	0.250371
HSF1	31578	13787	12553	10551	12743	12133	1392.88	558.09	441.54	345.89	408.12	343.51	797.503	365.84	-1.1243	0.0221222	0.251179
petD	34	2	6	4	2	2	1.5	0.08	0.21	0.13	0.06	0.06	0.596667	0.0833333	-2.84	0.0223758	0.253578
greA	4	1	8	0	0	0	0.18	0.04	0.28	0	0	0	0.166667	0.001	-7.3808	0.0224729	0.253846
BAP1,UCHL2	3	5	3	0	0	0	0.13	0.2	0.11	0	0	0	0.146667	0.001	-7.1964	0.0225026	0.253846
PINK1	10	5	9	3	0	1	0.44	0.2	0.32	0.1	0	0.03	0.32	0.0433333	-2.8845	0.0225264	0.253846
TC.APA	73607	15881	21998	14410	20755	20990	3246.74	642.86	773.75	472.4	664.72	594.26	1554.45	577.127	-1.4294	0.0227667	0.255115
ANTXR	6	6	7	2	0	0	0.26	0.24	0.25	0.07	0	0	0.25	0.0233333	-3.4215	0.0229364	0.25606
ectA	33	0	0	0	0	0	1.46	0	0	0	0	0	0.486667	0.001	-8.9268	0.0235746	0.261238
CYR61	45	14	13	14	5	4	1.98	0.57	0.46	0.46	0.16	0.11	1.00333	0.243333	-2.0438	0.0236428	0.26151
pct	1257	6144	2895	541	2763	1170	55.45	248.71	101.83	17.74	88.49	33.12	135.33	46.45	-1.5427	0.0237545	0.262262
K06919	0	0	0	0	206	122	0	0	0	0	6.6	3.45	0.001	3.35	11.7099	0.0240907	0.264998
PRICKLE	10	4	9	2	2	0	0.44	0.16	0.32	0.07	0.06	0	0.306667	0.0433333	-2.8231	0.0243968	0.267384
ALKBH8,TRM9	1404	699	1620	3932	1890	3925	61.93	28.3	56.98	128.9	60.53	111.12	49.07	100.183	1.0297	0.0251242	0.273854
bsdC	2	5	4	0	0	0	0.09	0.2	0.14	0	0	0	0.143333	0.001	-7.1632	0.0254177	0.275052
ETFDH	3919	1496	722	769	1449	777	172.86	60.56	25.4	25.21	46.41	22	86.2733	31.2067	-1.4671	0.0255126	0.275582
PRDX2_4,ahpC	80	29	16	16	8	25	3.53	1.17	0.56	0.52	0.26	0.71	1.75333	0.496667	-1.8198	0.0256595	0.27667
LAMP1_2,CD107	49	32	49	35	16	11	2.16	1.3	1.72	1.15	0.51	0.31	1.72667	0.656667	-1.3948	0.0258164	0.277365
ATPF0C,atpE	75	2	4	8	1	5	3.31	0.08	0.14	0.26	0.03	0.14	1.17667	0.143333	-3.0373	0.0262243	0.279813
PRSS23	22	16	15	10	0	2	0.97	0.65	0.53	0.33	0	0.06	0.716667	0.13	-2.4628	0.0266865	0.284166
FSCN1_2	27	18	47	21	12	10	1.19	0.73	1.65	0.69	0.38	0.28	1.19	0.45	-1.403	0.0267836	0.28446
accD	45	0	2	2	2	0	1.98	0	0.07	0.07	0.06	0	0.683333	0.0433333	-3.979	0.026809	0.28446
TROVE2,SSA2	0	0	0	0	14	13	0	0	0	0	0.45	0.37	0.001	0.273333	8.0945	0.0269561	0.285038
LYS1	281	1130	426	291	392	342	12.39	45.74	14.98	9.54	12.55	9.68	24.37	10.59	-1.2024	0.0270189	0.285173
ITGB1,CD29	125	106	151	118	60	47	5.51	4.29	5.31	3.87	1.92	1.33	5.03667	2.37333	-1.0856	0.0271732	0.285795
MCM2	64429	28488	32740	19973	29731	32558	2841.91	1153.19	1151.59	654.78	952.2	921.77	1715.56	842.917	-1.0252	0.0274293	0.28748
SSF1_2	1589	789	1516	4855	1727	4355	70.09	31.94	53.32	159.16	55.31	123.3	51.7833	112.59	1.1205	0.0276839	0.288635
lplA,lplJ	12070	2069	3057	2318	3046	2998	532.4	83.75	107.53	75.99	97.55	84.88	241.227	86.14	-1.4856	0.0278673	0.289706
THBS1	457	316	203	226	25	6	20.16	12.79	7.14	7.41	0.8	0.17	13.3633	2.79333	-2.2582	0.0279108	0.289706
allS	4	9	6	0	2	1	0.18	0.36	0.21	0	0.06	0.03	0.25	0.03	-3.0589	0.0281724	0.291699
RBM39,RNPC2	75779	16210	17526	14315	19631	21081	3342.55	656.18	616.45	469.29	628.72	596.84	1538.39	564.95	-1.4452	0.0285611	0.293695
DUS3	85	83	382	613	310	694	3.75	3.36	13.44	20.1	9.93	19.65	6.85	16.56	1.2735	0.0286638	0.294038
ATPF1E,atpC	158	12	1	17	8	10	6.97	0.49	0.04	0.56	0.26	0.28	2.5	0.366667	-2.7694	0.0287907	0.294038
SERPINE1,PAI1	43	45	34	34	13	10	1.9	1.82	1.2	1.11	0.42	0.28	1.64	0.603333	-1.4427	0.0290008	0.295178
punA,PNP	642	3455	775	282	1299	369	28.32	139.86	27.26	9.24	41.6	10.45	65.1467	20.43	-1.673	0.0291546	0.29624
COL12A	6	8	4	2	0	0	0.26	0.32	0.14	0.07	0	0	0.24	0.0233333	-3.3626	0.0297929	0.300686
araB	1	12	10	2	0	0	0.04	0.49	0.35	0.07	0	0	0.293333	0.0233333	-3.6521	0.0300223	0.300686
frmA,ADH5,adhC	34999	6759	8106	6835	9286	8713	1543.78	273.6	285.12	224.07	297.4	246.68	700.833	256.05	-1.4526	0.030068	0.300686
trkH,trkG,ktrB	10	7	13	5	2	2	0.44	0.28	0.46	0.16	0.06	0.06	0.393333	0.0933333	-2.0753	0.0301323	0.300686
MTR4,SKIV2L2	2360	4557	11349	14895	11158	20810	104.1	184.47	399.19	488.3	357.36	589.17	229.253	478.277	1.0609	0.0301711	0.300686
MATR3	4	9	6	2	0	1	0.18	0.36	0.21	0.07	0	0.03	0.25	0.0333333	-2.9069	0.0304942	0.30267
FASN	11	31	26	15	6	7	0.49	1.25	0.91	0.49	0.19	0.2	0.883333	0.293333	-1.5904	0.0305494	0.302717
mod	2	1	15	0	1	0	0.09	0.04	0.53	0	0.03	0	0.22	0.01	-4.4594	0.0306313	0.303028
pepO	374	1848	1616	528	960	565	16.5	74.81	56.84	17.31	30.75	16	49.3833	21.3533	-1.2096	0.030927	0.305449
NOP12	1234	405	786	3477	1188	3059	54.43	16.39	27.65	113.99	38.05	86.61	32.8233	79.55	1.2771	0.0311368	0.306008
TC.FEV.OM	25	13	19	6	4	14	1.1	0.53	0.67	0.2	0.13	0.4	0.766667	0.243333	-1.6557	0.0313015	0.306219
wecC	9	4	4	1	1	1	0.4	0.16	0.14	0.03	0.03	0.03	0.233333	0.03	-2.9594	0.0315631	0.3081
nadB	7904	15563	27859	46657	23581	58190	348.64	629.99	979.9	1529.56	755.23	1647.46	652.843	1310.75	1.0056	0.0318315	0.308786
bamD	3	8	5	1	1	0	0.13	0.32	0.18	0.03	0.03	0	0.21	0.02	-3.3923	0.0318945	0.308897
UBE2L6,UBCH8	6	14	15	2	6	0	0.26	0.57	0.53	0.07	0.19	0	0.453333	0.0866667	-2.387	0.0319698	0.309127
purF,PPAT	3039	1008	2326	8511	3216	7474	134.05	40.8	81.81	279.02	103	211.6	85.5533	197.873	1.2097	0.0320578	0.309479
KCTD3	2	6	5	1	0	0	0.09	0.24	0.18	0.03	0	0	0.17	0.01	-4.0875	0.0321124	0.309508
TMT1	11	115	154	35	30	43	0.49	4.66	5.42	1.15	0.96	1.22	3.52333	1.11	-1.6664	0.0325718	0.311432
CDC6	37	156	209	359	362	345	1.63	6.31	7.35	11.77	11.59	9.77	5.09667	11.0433	1.1155	0.032644	0.311626
gatB,PET112	33	146	417	681	490	718	1.46	5.91	14.67	22.33	15.69	20.33	7.34667	19.45	1.4046	0.033175	0.315189
MON1	5971	1528	1502	1419	1937	1468	263.38	61.85	52.83	46.52	62.04	41.56	126.02	50.04	-1.3325	0.0335612	0.317989
fliOZ,fliO	2	4	4	0	0	0	0.09	0.16	0.14	0	0	0	0.13	0.001	-7.0224	0.0342487	0.32193
BAIAP2,IRSP53	2	4	4	0	0	0	0.09	0.16	0.14	0	0	0	0.13	0.001	-7.0224	0.0342487	0.32193
DHX37,DHR1	2163	966	2200	5761	2627	5548	95.41	39.1	77.38	188.86	84.14	157.07	70.63	143.357	1.0213	0.0345873	0.323083
add,ADA	2261	649	1286	639	1098	811	99.73	26.27	45.23	20.95	35.17	22.96	57.0767	26.36	-1.1146	0.0346526	0.323083
XRCC6,KU70,G22P1	142	494	560	191	306	218	6.26	20	19.7	6.26	9.8	6.17	15.32	7.41	-1.0479	0.0348564	0.323213
CAPZB	37	32	31	28	6	10	1.63	1.3	1.09	0.92	0.19	0.28	1.34	0.463333	-1.5321	0.035031	0.323213
BUD20	3194	898	2009	7985	3364	7649	140.88	36.35	70.66	261.77	107.74	216.56	82.63	195.357	1.2414	0.0350579	0.323213
SDHC,SDH3	1303	4582	3555	1028	2848	1587	57.47	185.48	125.04	33.7	91.21	44.93	122.663	56.6133	-1.1155	0.0353244	0.3248
adhP	11	5	2	0	2	0	0.49	0.2	0.07	0	0.06	0	0.253333	0.02	-3.663	0.0357185	0.326421
laaA	14489	5942	3384	3868	5605	4112	639.1	240.53	119.03	126.8	179.51	116.42	332.887	140.91	-1.2403	0.0360954	0.328364
DHX9	6	6	6	1	2	1	0.26	0.24	0.21	0.03	0.06	0.03	0.236667	0.04	-2.5648	0.0362288	0.328581
nuoG	265	5200	1776	664	1276	899	11.69	210.49	62.47	21.77	40.87	25.45	94.8833	29.3633	-1.6921	0.0363072	0.328794
QSOX	3777	1454	1772	1236	1814	1529	166.6	58.86	62.33	40.52	58.1	43.29	95.93	47.3033	-1.02	0.0369052	0.329912
pduW	2	1	9	0	0	0	0.09	0.04	0.32	0	0	0	0.15	0.001	-7.2288	0.0369342	0.329912
EXT1	12	7	9	4	0	3	0.53	0.28	0.32	0.13	0	0.08	0.376667	0.07	-2.4279	0.0371351	0.329912
SUPV3L1,SUV3	116	516	569	909	1022	1160	5.12	20.89	20.01	29.8	32.73	32.84	15.34	31.79	1.0513	0.0373279	0.330521
SENP8,NEDP1,DEN1	39	359	102	36	124	30	1.72	14.53	3.59	1.18	3.97	0.85	6.61333	2	-1.7254	0.0375813	0.33109
LA,SSB	1369	4238	7029	12236	8009	11166	60.39	171.55	247.24	401.13	256.51	316.13	159.727	324.59	1.023	0.037619	0.33109
PKN	5	7	11	3	1	2	0.22	0.28	0.39	0.1	0.03	0.06	0.296667	0.0633333	-2.2278	0.0376653	0.33109
PLOD1	17	29	27	18	2	2	0.75	1.17	0.95	0.59	0.06	0.06	0.956667	0.236667	-2.0152	0.0379558	0.331698
MSS116	7428	1914	4785	21607	6961	17208	327.64	77.48	168.31	708.34	222.94	487.19	191.143	472.823	1.3066	0.0384202	0.333811
lnt	5	11	6	2	2	2	0.22	0.45	0.21	0.07	0.06	0.06	0.293333	0.0633333	-2.2115	0.0385683	0.333811
SCAMP	9	14	9	6	2	3	0.4	0.57	0.32	0.2	0.06	0.08	0.43	0.113333	-1.9238	0.0385873	0.333811
MAGOH	2647	733	789	607	1000	773	116.76	29.67	27.75	19.9	32.03	21.88	58.06	24.6033	-1.2387	0.0390136	0.335682
WDR26	6	13	10	2	4	4	0.26	0.53	0.35	0.07	0.13	0.11	0.38	0.103333	-1.8787	0.0391298	0.335826
scrK	22362	8897	9559	7408	9493	10071	986.37	360.15	336.23	242.86	304.03	285.13	560.917	277.34	-1.0161	0.0392062	0.335826
EHMT	66	124	437	95	109	108	2.91	5.02	15.37	3.11	3.49	3.06	7.76667	3.22	-1.2702	0.0392124	0.335826
glnA,GLUL	7237	22578	46657	75823	40684	90782	319.22	913.95	1641.1	2485.71	1302.99	2570.19	958.09	2119.63	1.1456	0.0398967	0.341199
atoB	316	1902	575	239	744	362	13.94	76.99	20.22	7.84	23.83	10.25	37.05	13.9733	-1.4068	0.0407727	0.345882
SRPRB,SRP102	5	1	7	1	0	0	0.22	0.04	0.25	0.03	0	0	0.17	0.01	-4.0875	0.0407904	0.345882
rpoB	20	25	15	8	12	12	0.88	1.01	0.53	0.26	0.38	0.34	0.806667	0.326667	-1.3042	0.0411205	0.347218
TRIP12	17	88	205	301	235	417	0.75	3.56	7.21	9.87	7.53	11.81	3.84	9.73667	1.3423	0.0411217	0.347218
USP5_13,UBP14	17562	5048	6877	4800	6461	6898	774.65	204.34	241.89	157.36	206.93	195.29	406.96	186.527	-1.1255	0.0414028	0.347289
HSPG2	71	61	55	58	23	15	3.13	2.47	1.93	1.9	0.74	0.42	2.51	1.02	-1.2991	0.0414855	0.347289
PLA2G16	5	4	7	0	2	0	0.22	0.16	0.25	0	0.06	0	0.21	0.02	-3.3923	0.04154	0.347289
dtd,DTD	360	116	159	56	143	164	15.88	4.7	5.59	1.84	4.58	4.64	8.72333	3.68667	-1.2426	0.0416325	0.347289
mukB	14	15	16	2	4	12	0.62	0.61	0.56	0.07	0.13	0.34	0.596667	0.18	-1.7289	0.0416411	0.347289
HNRNPU	36	29	50	31	21	19	1.59	1.17	1.76	1.02	0.67	0.54	1.50667	0.743333	-1.0193	0.0416515	0.347289
dppB	3	9	1	0	1	0	0.13	0.36	0.04	0	0.03	0	0.176667	0.01	-4.143	0.0418684	0.348129
DBNL,ABP1	35	23	35	24	14	5	1.54	0.93	1.23	0.79	0.45	0.14	1.23333	0.46	-1.4229	0.0419874	0.348635
SPINT1	4	3	4	1	0	0	0.18	0.12	0.14	0.03	0	0	0.146667	0.01	-3.8745	0.0444283	0.363366
NUDT7	102	213	71	15	95	81	4.5	8.62	2.5	0.49	3.04	2.29	5.20667	1.94	-1.4243	0.0445978	0.364256
MCFD2	4	9	3	0	0	2	0.18	0.36	0.11	0	0	0.06	0.216667	0.02	-3.4374	0.0449335	0.365524
fdoG,fdhF,fdwA	11	18	12	7	6	6	0.49	0.73	0.42	0.23	0.19	0.17	0.546667	0.196667	-1.4749	0.0450579	0.365524
CALD1	11	14	15	8	3	0	0.49	0.57	0.53	0.26	0.1	0	0.53	0.12	-2.143	0.0453936	0.366855
SH3KBP1,CIN85	1	2	8	0	0	0	0.04	0.08	0.28	0	0	0	0.133333	0.001	-7.0589	0.0454971	0.366855
znuC	28	367	341	92	126	103	1.24	14.86	11.99	3.02	4.04	2.92	9.36333	3.32667	-1.4929	0.0457236	0.367444
DBT,bkdB	1703	3458	1299	914	2130	993	75.12	139.98	45.69	29.96	68.22	28.11	86.93	42.0967	-1.0461	0.0461848	0.370653
JAK1	5	6	5	0	2	1	0.22	0.24	0.18	0	0.06	0.03	0.213333	0.03	-2.8301	0.0462826	0.370941
PTPN14_21	2	8	2	0	0	1	0.09	0.32	0.07	0	0	0.03	0.16	0.01	-4	0.0464749	0.371386
DIM1	1108	359	841	2802	1288	2247	48.87	14.53	29.58	91.86	41.25	63.62	30.9933	65.5767	1.0812	0.0466165	0.371386
leuE	8	4	2	0	1	1	0.35	0.16	0.07	0	0.03	0.03	0.193333	0.02	-3.273	0.0466775	0.371386
psaF	128	0	7	12	10	2	5.65	0	0.25	0.39	0.32	0.06	1.96667	0.256667	-2.9378	0.0467986	0.371386
fes	4	4	13	1	2	2	0.18	0.16	0.46	0.03	0.06	0.06	0.266667	0.05	-2.415	0.0469017	0.371386
res	13	14	35	8	5	15	0.57	0.57	1.23	0.26	0.16	0.42	0.79	0.28	-1.4964	0.046911	0.371386
PTMA	23	39	39	29	14	10	1.01	1.58	1.37	0.95	0.45	0.28	1.32	0.56	-1.237	0.0470618	0.371386
LRP1,CD91	166	94	91	108	11	19	7.32	3.81	3.2	3.54	0.35	0.54	4.77667	1.47667	-1.6937	0.0472053	0.371386
UBE4B,UFD2	25246	7831	10834	6999	10613	10675	1113.58	317	381.07	229.45	339.9	302.23	603.883	290.527	-1.0556	0.0475259	0.371947
ABCG2.PDR,CDR1	134	12	8	12	22	19	5.91	0.49	0.28	0.39	0.7	0.54	2.22667	0.543333	-2.035	0.0477059	0.371947
ABC.CD.A	628	114	215	190	153	180	27.7	4.61	7.56	6.23	4.9	5.1	13.29	5.41	-1.2966	0.0479946	0.371947
HDGF	25	19	21	15	11	11	1.1	0.77	0.74	0.49	0.35	0.31	0.87	0.383333	-1.1824	0.0480449	0.371947
galP	72	429	173	69	188	79	3.18	17.37	6.09	2.26	6.02	2.24	8.88	3.50667	-1.3405	0.0481471	0.371947
thiDE	28	411	866	137	216	128	1.24	16.64	30.46	4.49	6.92	3.62	16.1133	5.01	-1.6854	0.0481799	0.371947
PRSS1_2_3	1129343	239373	328911	286882	353247	335756	49814.4	9689.76	11569	9404.87	11313.5	9505.82	23691.1	10074.7	-1.2336	0.0487227	0.374477
dnaB	62	4	8	13	2	5	2.73	0.16	0.28	0.43	0.06	0.14	1.05667	0.21	-2.3311	0.048798	0.374576
acrE	1	9	8	0	0	2	0.04	0.36	0.28	0	0	0.06	0.226667	0.02	-3.5025	0.0493393	0.375532
FKBP14	112	32	71	42	53	24	4.94	1.3	2.5	1.38	1.7	0.68	2.91333	1.25333	-1.2169	0.0494134	0.375532
STAT2	0	13	2	0	0	0	0	0.53	0.07	0	0	0	0.2	0.001	-7.6439	0.0494894	0.375532
RP_L14,MRPL14,rplN	62	0	3	6	2	0	2.73	0	0.11	0.2	0.06	0	0.946667	0.0866667	-3.4493	0.0498015	0.375547

## Sheet: Table S3
Table S5: Thalassiosira pseudonana (CCMP 1335) differential expression genes in HLHN compare to LLLN treatment
THBS1	457	316	203	12	21	14	20.16	12.79	7.14	0.46	0.74	0.57	13.3633	0.59	-4.5014	4.83094e-18	2.91451e-14
COL1A	243	218	147	0	0	3	10.72	8.82	5.17	0	0	0.12	8.23667	0.04	-7.6859	8.08499e-16	2.43884e-12
SERPINE2	134	124	104	2	6	0	5.91	5.02	3.66	0.08	0.21	0	4.86333	0.0966667	-5.6528	1.98779e-15	3.99744e-12
FBLN1_2	238	84	167	0	6	2	10.5	3.4	5.87	0	0.21	0.08	6.59	0.0966667	-6.0911	1.32422e-13	1.99726e-10
CEMIP,KIAA1199	184	107	77	0	2	2	8.12	4.33	2.71	0	0.07	0.08	5.05333	0.05	-6.6592	5.70838e-13	6.66459e-10
K06919	0	0	0	114	102	236	0	0	0	4.39	3.6	9.62	0.001	5.87	12.5191	6.62813e-13	6.66459e-10
TIMP1	130	70	141	10	12	14	5.73	2.83	4.96	0.38	0.42	0.57	4.50667	0.456667	-3.3028	1.85367e-12	1.5976e-09
MMP2	183	115	150	9	0	2	8.07	4.66	5.28	0.35	0	0.08	6.00333	0.143333	-5.3883	2.78793e-12	2.10245e-09
PTRF	72	53	84	9	6	8	3.18	2.15	2.95	0.35	0.21	0.33	2.76	0.296667	-3.2178	1.46128e-11	9.79543e-09
DCN	126	40	82	0	0	0	5.56	1.62	2.88	0	0	0	3.35333	0.001	-11.7114	3.01677e-11	1.82002e-08
K07034	3918	11666	6426	991	1139	1250	172.82	472.24	226.03	38.13	40.16	50.95	290.363	43.08	-2.7528	3.64941e-11	2.00153e-08
FTL	285	229	343	87	95	95	12.57	9.27	12.06	3.35	3.35	3.87	11.3	3.52333	-1.6813	5.20635e-11	2.61749e-08
C1R	51	45	49	0	0	0	2.25	1.82	1.72	0	0	0	1.93	0.001	-10.9144	1.32035e-10	6.12746e-08
FKBP9_10	57	38	56	4	2	3	2.51	1.54	1.97	0.15	0.07	0.12	2.00667	0.113333	-4.1462	2.60666e-10	1.12328e-07
NDUFAF7	1168	1474	2290	4884	5452	5327	51.52	59.67	80.55	187.93	192.22	217.14	63.9133	199.097	1.6393	4.20638e-10	1.69181e-07
hcp	5392	13921	3531	590	988	789	237.84	563.52	124.2	22.7	34.83	32.16	308.52	29.8967	-3.3673	6.13153e-10	2.17597e-07
PDE1	2710	3023	3505	7692	7946	8183	119.54	122.37	123.28	295.97	280.15	333.56	121.73	303.227	1.3167	5.82424e-10	2.17597e-07
MMP3	29	38	162	0	0	0	1.28	1.54	5.7	0	0	0	2.84	0.001	-11.4717	6.82037e-10	2.28596e-07
THBS2S	71	55	58	4	0	0	3.13	2.23	2.04	0.15	0	0	2.46667	0.05	-5.6245	9.07912e-10	2.88286e-07
NFKB1	205	334	278	1306	1026	1532	9.04	13.52	9.78	50.25	36.17	62.45	10.78	49.6233	2.2027	9.76364e-10	2.9452e-07
LUM	40	35	35	0	0	0	1.76	1.42	1.23	0	0	0	1.47	0.001	-10.5216	2.04732e-09	5.88166e-07
FTH1	642	653	823	287	233	142	28.32	26.43	28.95	11.04	8.21	5.79	27.9	8.34667	-1.741	3.30216e-09	9.05541e-07
IGFBP3	429	196	171	15	2	0	18.92	7.93	6.01	0.58	0.07	0	10.9533	0.216667	-5.6597	3.91716e-09	1.02749e-06
BCAS2	4623	6177	8424	2547	2737	3055	203.92	250.04	296.3	98	96.5	124.53	250.087	106.343	-1.2337	6.35868e-09	1.59841e-06
HSD1	254	220	205	78	65	60	11.2	8.91	7.21	3	2.29	2.45	9.10667	2.58	-1.8196	9.0845e-09	2.19227e-06
MHC1	290	272	397	122	65	64	12.79	11.01	13.96	4.69	2.29	2.61	12.5867	3.19667	-1.9773	1.01406e-08	2.35301e-06
ncd2,npd	2352	9031	3091	518	811	569	103.74	365.57	108.72	19.93	28.59	23.19	192.677	23.9033	-3.0109	1.0929e-08	2.44202e-06
ADM	44	24	32	0	0	0	1.94	0.97	1.13	0	0	0	1.34667	0.001	-10.3952	1.20799e-08	2.60279e-06
CD248,CD164L1	50	16	55	0	0	0	2.21	0.65	1.93	0	0	0	1.59667	0.001	-10.6408	1.31039e-08	2.6352e-06
CTSB	108	91	84	19	9	4	4.76	3.68	2.95	0.73	0.32	0.16	3.79667	0.403333	-3.2347	1.2702e-08	2.6352e-06
TAGLN	94	111	92	27	30	26	4.15	4.49	3.24	1.04	1.06	1.06	3.96	1.05333	-1.9105	1.36651e-08	2.6594e-06
CD63,MLA1,TSPAN30	71	58	99	15	8	18	3.13	2.35	3.48	0.58	0.28	0.73	2.98667	0.53	-2.4945	4.84665e-08	8.86055e-06
TTK,MPS1	148	183	209	587	499	670	6.53	7.41	7.35	22.59	17.59	27.31	7.09667	22.4967	1.6645	4.76127e-08	8.86055e-06
THY1,CD90	20	20	41	0	0	0	0.88	0.81	1.44	0	0	0	1.04333	0.001	-10.027	5.81071e-08	1.03106e-05
TN	54	65	28	4	0	1	2.38	2.63	0.98	0.15	0	0.04	1.99667	0.0633333	-4.9785	9.40804e-08	1.62168e-05
EFEMP1,FBLN3	53	19	22	0	0	0	2.34	0.77	0.77	0	0	0	1.29333	0.001	-10.3369	1.14526e-07	1.8674e-05
CAPG	56	52	48	10	3	2	2.47	2.1	1.69	0.38	0.11	0.08	2.08667	0.19	-3.4571	1.13474e-07	1.8674e-05
TIMP3	31	46	66	9	3	2	1.37	1.86	2.32	0.35	0.11	0.08	1.85	0.18	-3.3615	1.54573e-07	2.39112e-05
MSH4	52	74	96	234	229	267	2.29	3	3.38	9	8.07	10.88	2.89	9.31667	1.6887	1.62363e-07	2.44884e-05
S100A10	199	142	269	73	54	33	8.78	5.75	9.46	2.81	1.9	1.35	7.99667	2.02	-1.985	1.83705e-07	2.66409e-05
KTR1_3	3662	2708	7396	1350	1528	1375	161.53	109.62	260.14	51.95	53.87	56.05	177.097	53.9567	-1.7147	1.85466e-07	2.66409e-05
SERPINH1,HSP47	53	62	54	2	12	8	2.34	2.51	1.9	0.08	0.42	0.33	2.25	0.276667	-3.0237	2.36273e-07	3.31497e-05
MAPRE	193	269	336	643	713	716	8.51	10.89	11.82	24.74	25.14	29.19	10.4067	26.3567	1.3407	2.77119e-07	3.79968e-05
ITGB1,CD29	125	106	151	46	25	17	5.51	4.29	5.31	1.77	0.88	0.69	5.03667	1.11333	-2.1776	2.96201e-07	3.97107e-05
GME	21547	17725	26425	8424	8719	11024	950.42	717.5	929.46	324.14	307.4	449.36	865.793	360.3	-1.2648	3.16785e-07	4.05389e-05
htpX	684	1061	1017	2442	2811	2122	30.17	42.95	35.77	93.96	99.11	86.5	36.2967	93.19	1.3603	3.22538e-07	4.05389e-05
amiE	215	247	142	1279	3415	856	9.48	10	4.99	49.21	120.4	34.89	8.15667	68.1667	3.063	3.14855e-07	4.05389e-05
ARL3	162	291	317	696	836	779	7.15	11.78	11.15	26.78	29.47	31.75	10.0267	29.3333	1.5487	5.09042e-07	6.26745e-05
SULF	55	40	41	5	0	0	2.43	1.62	1.44	0.19	0	0	1.83	0.0633333	-4.8527	5.65387e-07	6.79248e-05
MFGE8	70	40	62	10	10	2	3.09	1.62	2.18	0.38	0.35	0.08	2.29667	0.27	-3.0885	5.74203e-07	6.79248e-05
APP	111	82	151	35	35	41	4.9	3.32	5.31	1.35	1.23	1.67	4.51	1.41667	-1.6706	6.12244e-07	7.10321e-05
TMSB4	57	51	67	12	21	11	2.51	2.06	2.36	0.46	0.74	0.45	2.31	0.55	-2.0704	6.91825e-07	7.87505e-05
B	1517	4348	1527	16127	30757	12235	66.91	176.01	53.71	620.54	1084.38	498.72	98.8767	734.547	2.8932	1.11349e-06	0.00012214
K07090	20733	20697	23905	9149	11100	12426	914.52	837.81	840.83	352.04	391.34	506.51	864.387	416.63	-1.0529	1.18578e-06	0.000127746
ESCO,ECO1	116	170	247	515	622	422	5.12	6.88	8.69	19.82	21.93	17.2	6.89667	19.65	1.5106	1.73715e-06	0.000182488
fldA,nifF,isiB	18	9	28	115	142	72	0.79	0.36	0.98	4.42	5.01	2.93	0.71	4.12	2.5368	1.7544e-06	0.000182488
TSPO,BZRP	3836	2306	3989	1378	1576	1217	169.2	93.35	140.31	53.02	55.56	49.61	134.287	52.73	-1.3486	1.80596e-06	0.000184667
HSBP1	235	215	286	567	629	571	10.37	8.7	10.06	21.82	22.18	23.28	9.71	22.4267	1.2077	1.84541e-06	0.000185556
K07484	0	0	0	22	16	30	0	0	0	0.85	0.56	1.22	0.001	0.876667	9.7759	1.99965e-06	0.000197768
SFRP2	21	15	15	0	0	0	0.93	0.61	0.53	0	0	0	0.69	0.001	-9.4305	2.22e-06	0.00021602
PEPCK	27683	41184	21495	5614	12853	6958	1221.07	1667.12	756.06	216.02	453.15	283.62	1214.75	317.597	-1.9354	2.94813e-06	0.000282319
fucT	438	598	553	1400	1312	1618	19.32	24.21	19.45	53.87	46.26	65.95	20.9933	55.36	1.3989	3.05568e-06	0.000288046
MMP14	47	32	40	6	0	4	2.07	1.3	1.41	0.23	0	0.16	1.59333	0.13	-3.6155	3.44864e-06	0.000320087
FBN1	26	28	18	1	0	0	1.15	1.13	0.63	0.04	0	0	0.97	0.0133333	-6.1849	3.72073e-06	0.000340109
crcB,FEX	16256	8915	11376	4088	5161	4098	717.04	360.88	400.14	157.3	181.96	167.04	492.687	168.767	-1.5456	4.61133e-06	0.000415226
dapA	4364	4764	4462	2429	1974	2399	192.49	192.85	156.94	93.46	69.6	97.79	180.76	86.95	-1.0558	5.08997e-06	0.000451585
DHPS,dys	4938	2239	5177	641	627	1441	217.81	90.63	182.09	24.66	22.11	58.74	163.51	35.17	-2.217	5.66038e-06	0.00048934
PRODH	3273	6366	6983	1734	2359	2559	144.37	257.69	245.62	66.72	83.17	104.31	215.893	84.7333	-1.3493	5.67774e-06	0.00048934
LY6D_E_G6_H	32	17	33	2	2	4	1.41	0.69	1.16	0.08	0.07	0.16	1.08667	0.103333	-3.3945	5.76417e-06	0.000489792
C1S	56	54	45	7	0	0	2.47	2.19	1.58	0.27	0	0	2.08	0.09	-4.5305	5.95656e-06	0.00049911
ALDH1A	23	20	32	2	0	0	1.01	0.81	1.13	0.08	0	0	0.983333	0.0266667	-5.2046	6.60196e-06	0.000545611
GSK3B	2981	4712	4581	9552	12505	8754	131.49	190.74	161.13	367.54	440.88	356.83	161.12	388.417	1.2695	7.87589e-06	0.000633537
NGLY1,PNG1	1597	2210	2643	4432	4834	4107	70.44	89.46	92.96	170.53	170.43	167.41	84.2867	169.457	1.0075	8.1236e-06	0.000644864
ANXA2	288	212	258	94	117	115	12.7	8.58	9.07	3.62	4.12	4.69	10.1167	4.14333	-1.2879	8.36082e-06	0.000655076
LRP1,CD91	166	94	91	27	4	4	7.32	3.81	3.2	1.04	0.14	0.16	4.77667	0.446667	-3.4187	8.79384e-06	0.00068017
DBNL,ABP1	35	23	35	6	5	1	1.54	0.93	1.23	0.23	0.18	0.04	1.23333	0.15	-3.0395	9.65247e-06	0.00072128
APLP2	77	62	93	22	33	29	3.4	2.51	3.27	0.85	1.16	1.18	3.06	1.06333	-1.5249	9.68402e-06	0.00072128
F3	330	370	477	832	903	1028	14.56	14.98	16.78	32.01	31.84	41.9	15.44	35.25	1.191	9.54592e-06	0.00072128
dnaC	0	0	0	22	12	21	0	0	0	0.85	0.42	0.86	0.001	0.71	9.4717	9.86709e-06	0.000725953
tehB	2757	2223	2459	1188	1440	1205	121.61	89.99	86.49	45.71	50.77	49.12	99.3633	48.5333	-1.0337	1.12713e-05	0.000809517
yfbK	19656	15961	10308	4498	6473	5044	867.01	646.1	362.57	173.07	228.21	205.6	625.227	202.293	-1.6279	1.25472e-05	0.000890559
IFITM1,CD225	16	10	14	0	0	0	0.71	0.4	0.49	0	0	0	0.533333	0.001	-9.0589	1.41933e-05	0.000992505
thiN,TPK1,THI80	243	126	294	87	70	69	10.72	5.1	10.34	3.35	2.47	2.81	8.72	2.87667	-1.5999	1.43126e-05	0.000992505
LMNA	126	82	153	52	36	40	5.56	3.32	5.38	2	1.27	1.63	4.75333	1.63333	-1.5411	1.50374e-05	0.00103091
MOV10	1261	1470	1367	3457	3082	3551	55.62	59.51	48.08	133.02	108.66	144.75	54.4033	128.81	1.2435	1.70127e-05	0.00114042
NBL1	32	40	17	1	5	3	1.41	1.62	0.6	0.04	0.18	0.12	1.21	0.113333	-3.4164	1.87872e-05	0.00124222
CPS1	47832	19837	67731	8427	10835	16040	2109.83	803	2382.35	324.25	382	653.82	1765.06	453.357	-1.961	2.06928e-05	0.00134236
MYL9	33	35	16	4	1	0	1.46	1.42	0.56	0.15	0.04	0	1.14667	0.0633333	-4.1783	2.1264e-05	0.00136474
RPC4,POLR3D	4967	3842	4747	2025	2074	2536	219.09	155.52	166.97	77.92	73.12	103.37	180.527	84.8033	-1.09	2.26285e-05	0.00143703
NNMT	21	16	27	2	0	0	0.93	0.65	0.95	0.08	0	0	0.843333	0.0266667	-4.983	2.47616e-05	0.00155611
env	1	2	8	2	260	239	0.04	0.08	0.28	0.08	9.17	9.74	0.133333	6.33	5.5691	2.52435e-05	0.00157004
LDB3	28	28	31	3	9	4	1.24	1.13	1.09	0.12	0.32	0.16	1.15333	0.2	-2.5277	2.76453e-05	0.00168505
ANPEP,CD13	52	31	54	7	0	0	2.29	1.25	1.9	0.27	0	0	1.81333	0.09	-4.3326	2.91552e-05	0.00174152
ENPP2	10	14	11	0	0	0	0.44	0.57	0.39	0	0	0	0.466667	0.001	-8.8662	3.2477e-05	0.00192092
ACTN1_4	116	106	147	59	62	64	5.12	4.29	5.17	2.27	2.19	2.61	4.86	2.35667	-1.0442	3.53355e-05	0.0020697
COX7A	22	32	40	8	6	8	0.97	1.3	1.41	0.31	0.21	0.33	1.22667	0.283333	-2.1142	3.61162e-05	0.0020947
NQO1	52	59	47	20	16	16	2.29	2.39	1.65	0.77	0.56	0.65	2.11	0.66	-1.6767	3.64567e-05	0.0020947
CD44	26	38	48	12	3	5	1.15	1.54	1.69	0.46	0.11	0.2	1.46	0.256667	-2.508	4.11466e-05	0.00234187
SLC16A3	57	38	65	18	4	6	2.51	1.54	2.29	0.69	0.14	0.24	2.11333	0.356667	-2.5669	4.24971e-05	0.00239612
MOCS2B,moaE	37	25	68	13	8	8	1.63	1.01	2.39	0.5	0.28	0.33	1.67667	0.37	-2.18	5.28486e-05	0.0029251
merA	16035	7283	11390	3446	3992	4904	707.29	294.81	400.63	132.6	140.74	199.9	467.577	157.747	-1.5676	5.36265e-05	0.00294117
FHL2	49	34	41	15	7	7	2.16	1.38	1.44	0.58	0.25	0.29	1.66	0.373333	-2.1526	5.61638e-05	0.00305258
POLA2	161	252	371	714	671	586	7.1	10.2	13.05	27.47	23.66	23.89	10.1167	25.0067	1.3056	5.78253e-05	0.00311482
SLIT3	26	5	12	0	0	0	1.15	0.2	0.42	0	0	0	0.59	0.001	-9.2046	5.96168e-05	0.00318291
STUB1,CHIP	171	941	276	2932	5188	2168	7.54	38.09	9.71	112.82	182.91	88.37	18.4467	128.033	2.7951	6.39321e-05	0.00338335
PLOD1	17	29	27	6	1	2	0.75	1.17	0.95	0.23	0.04	0.08	0.956667	0.116667	-3.0356	6.94757e-05	0.00358245
ITGA5,CD49e	14	13	34	0	2	2	0.62	0.53	1.2	0	0.07	0.08	0.783333	0.05	-3.9696	7.0492e-05	0.00360405
pflD	67485	75019	69031	30476	34861	44144	2976.71	3036.75	2428.07	1172.66	1229.07	1799.4	2813.84	1400.38	-1.0067	7.12128e-05	0.00361031
RAB13	30	25	21	4	4	6	1.32	1.01	0.74	0.15	0.14	0.24	1.02333	0.176667	-2.5342	7.89466e-05	0.00396904
NDRG1	8	13	10	0	0	0	0.35	0.53	0.35	0	0	0	0.41	0.001	-8.6795	8.40862e-05	0.00419249
TWIST	6	13	13	0	0	0	0.26	0.53	0.46	0	0	0	0.416667	0.001	-8.7027	9.16414e-05	0.00453174
DENND1	18	44	31	93	131	116	0.79	1.78	1.09	3.58	4.62	4.73	1.22	4.31	1.8208	9.36339e-05	0.00459263
EHD2	36	22	43	6	0	0	1.59	0.89	1.51	0.23	0	0	1.33	0.0766667	-4.1167	9.81127e-05	0.0047735
CAPZB	37	32	31	11	9	4	1.63	1.3	1.09	0.42	0.32	0.16	1.34	0.3	-2.1592	0.000101191	0.00488386
FBLN5	18	5	12	0	0	0	0.79	0.2	0.42	0	0	0	0.47	0.001	-8.8765	0.000107786	0.00514448
GAS6	34	25	24	2	7	6	1.5	1.01	0.84	0.08	0.25	0.24	1.11667	0.19	-2.5551	0.000108296	0.00514448
LAMTOR5,HBXIP	1150	799	903	451	554	422	50.73	32.34	31.76	17.35	19.53	17.2	38.2767	18.0267	-1.0863	0.000109585	0.00516503
ENG,CD105	22	11	21	2	0	0	0.97	0.45	0.74	0.08	0	0	0.72	0.0266667	-4.7549	0.000126774	0.00588327
PTGIS,CYP8A	12	8	9	0	0	0	0.53	0.32	0.32	0	0	0	0.39	0.001	-8.6073	0.000136616	0.00629164
PHO81	204	716	521	174	187	122	9	28.98	18.33	6.7	6.59	4.97	18.77	6.08667	-1.6247	0.000139165	0.00631266
SELENOT	2128	4516	3845	9074	10614	7936	93.86	182.81	135.24	349.15	374.21	323.49	137.303	348.95	1.3457	0.000147694	0.00660028
CCDC85B	9	8	11	0	0	0	0.4	0.32	0.39	0	0	0	0.37	0.001	-8.5314	0.000149221	0.0066195
ANXA5	83	51	85	34	27	18	3.66	2.06	2.99	1.31	0.95	0.73	2.90333	0.996667	-1.5425	0.000169227	0.00745217
S100A9	31	25	49	2	12	2	1.37	1.01	1.72	0.08	0.42	0.08	1.36667	0.193333	-2.8215	0.00017167	0.00748805
SQSTM1	114	94	152	56	14	24	5.03	3.81	5.35	2.15	0.49	0.98	4.73	1.20667	-1.9708	0.000172524	0.00748805
PGM3	3868	1259	2063	628	736	876	170.61	50.96	72.56	24.16	25.95	35.71	98.0433	28.6067	-1.7771	0.000176852	0.007567
PKD1	18	16	18	3	3	2	0.79	0.65	0.63	0.12	0.11	0.08	0.69	0.103333	-2.7393	0.000181949	0.00773028
msrA	82249	18758	22139	9043	10932	8626	3627.94	759.32	778.71	347.96	385.42	351.61	1721.99	361.663	-2.2514	0.000189603	0.00799912
ALKBH6	97	83	65	215	298	489	4.28	3.36	2.29	8.27	10.51	19.93	3.31	12.9033	1.9628	0.000212815	0.00891606
PCBP3_4	70	57	103	21	40	31	3.09	2.31	3.62	0.81	1.41	1.26	3.00667	1.16	-1.374	0.000218991	0.00911153
LAMB2	17	12	13	1	1	1	0.75	0.49	0.46	0.04	0.04	0.04	0.566667	0.04	-3.8244	0.000226363	0.00935374
ACTA2	14	18	3	0	0	0	0.62	0.73	0.11	0	0	0	0.486667	0.001	-8.9268	0.000228716	0.00937305
TRMT2B,TRM2	320	395	746	246	235	252	14.11	15.99	26.24	9.47	8.29	10.27	18.78	9.34333	-1.0072	0.000229937	0.00937305
PARP10_14_15	120	210	227	455	513	357	5.29	8.5	7.98	17.51	18.09	14.55	7.25667	16.7167	1.2039	0.000243926	0.00987655
RPC6,POLR3F	552	924	1078	1783	1972	1704	24.35	37.4	37.92	68.61	69.53	69.46	33.2233	69.2	1.0586	0.000260973	0.0104268
STE11	32	50	65	101	179	162	1.41	2.02	2.29	3.89	6.31	6.6	1.90667	5.6	1.5544	0.000260972	0.0104268
CAV1	32	19	35	7	1	0	1.41	0.77	1.23	0.27	0.04	0	1.13667	0.103333	-3.4594	0.000265179	0.0105252
ITM2B	16	17	37	6	4	4	0.71	0.69	1.3	0.23	0.14	0.16	0.9	0.176667	-2.3489	0.000303641	0.0117427
STAT1	60	40	41	18	12	4	2.65	1.62	1.44	0.69	0.42	0.16	1.90333	0.423333	-2.1687	0.000310577	0.0119345
PFN	101	96	139	48	57	67	4.46	3.89	4.89	1.85	2.01	2.73	4.41333	2.19667	-1.0066	0.000319736	0.0121319
CCR	608	1024	1220	2180	3041	1756	26.82	41.45	42.91	83.88	107.21	71.58	37.06	87.5567	1.2404	0.000318526	0.0121319
IGF2R,CD222	28	25	39	12	7	3	1.24	1.01	1.37	0.46	0.25	0.12	1.20667	0.276667	-2.1248	0.000323999	0.0122168
TNFRSF11B,OPG	12	10	5	0	0	0	0.53	0.4	0.18	0	0	0	0.37	0.001	-8.5314	0.0003326	0.0124632
moaD,cysO	701	366	560	268	281	193	30.92	14.82	19.7	10.31	9.91	7.87	21.8133	9.36333	-1.2201	0.000340393	0.0126765
THOP1	429	814	840	1628	2324	1359	18.92	32.95	29.55	62.64	81.94	55.4	27.14	66.66	1.2964	0.000355409	0.0130743
ACO,acnA	22	15	19	3	5	2	0.97	0.61	0.67	0.12	0.18	0.08	0.75	0.126667	-2.5659	0.00035834	0.0131022
LAMA4	5	5	23	0	0	0	0.22	0.2	0.81	0	0	0	0.41	0.001	-8.6795	0.000379711	0.0138
FKBP8	33	20	19	6	2	5	1.46	0.81	0.67	0.23	0.07	0.2	0.98	0.166667	-2.5558	0.000387057	0.0139827
CALD1	11	14	15	2	1	0	0.49	0.57	0.53	0.08	0.04	0	0.53	0.04	-3.7279	0.000414082	0.0145469
nirB	2205	7582	64675	3230	2854	2274	97.26	306.92	2274.86	124.28	100.62	92.69	893.013	105.863	-3.0765	0.000414731	0.0145469
HPGDS	118	353	620	67	114	127	5.2	14.29	21.81	2.58	4.02	5.18	13.7667	3.92667	-1.8098	0.000410843	0.0145469
ANXA1	32	32	47	10	18	12	1.41	1.3	1.65	0.38	0.63	0.49	1.45333	0.5	-1.5394	0.000425785	0.0148483
ADO	5208	12274	11451	3671	4247	5304	229.72	496.85	402.77	141.25	149.73	216.2	376.447	169.06	-1.1549	0.000432518	0.0149965
XRCC5,KU80,G22P2	860	2043	2322	3989	5014	6586	37.93	82.7	81.67	153.49	176.77	268.46	67.4333	199.573	1.5654	0.000443122	0.0152763
SEMA3	11	9	12	1	0	0	0.49	0.36	0.42	0.04	0	0	0.423333	0.0133333	-4.9887	0.000462814	0.0158645
FOPNL,FOR20	756	873	1135	1786	1773	2281	33.35	35.34	39.92	68.72	62.51	92.98	36.2033	74.7367	1.0457	0.000473402	0.0160408
DZIP1	764	1016	1131	2208	2576	1530	33.7	41.13	39.78	84.96	90.82	62.37	38.2033	79.3833	1.0551	0.000475933	0.0160408
PDIA1,P4HB	96	79	140	36	25	56	4.23	3.2	4.92	1.39	0.88	2.28	4.11667	1.51667	-1.4406	0.000482108	0.0161587
CXCL12	4	9	13	0	0	0	0.18	0.36	0.46	0	0	0	0.333333	0.001	-8.3808	0.000499531	0.0165586
HSPG2	71	61	55	17	0	5	3.13	2.47	1.93	0.65	0	0.2	2.51	0.283333	-3.1471	0.000498423	0.0165586
LAMP1_2,CD107	49	32	49	19	5	5	2.16	1.3	1.72	0.73	0.18	0.2	1.72667	0.37	-2.2224	0.000508396	0.0167604
LAMB1	45	42	32	18	10	8	1.98	1.7	1.13	0.69	0.35	0.33	1.60333	0.456667	-1.8119	0.000526884	0.0169079
MYL6	111	70	103	28	42	48	4.9	2.83	3.62	1.08	1.48	1.96	3.78333	1.50667	-1.3283	0.000526256	0.0169079
UBB	91	73	100	33	53	43	4.01	2.96	3.52	1.27	1.87	1.75	3.49667	1.63	-1.1011	0.000523343	0.0169079
SCPEP1	4	13	22	1	0	0	0.18	0.53	0.77	0.04	0	0	0.493333	0.0133333	-5.2095	0.00055502	0.0176233
TSPAN4	13	17	10	0	2	1	0.57	0.69	0.35	0	0.07	0.04	0.536667	0.0366667	-3.8715	0.000562475	0.0177666
IFIT1	14	8	4	0	0	0	0.62	0.32	0.14	0	0	0	0.36	0.001	-8.4919	0.000596818	0.0187531
TFPI	8	4	35	1	0	0	0.35	0.16	1.23	0.04	0	0	0.58	0.0133333	-5.4429	0.000609258	0.0188495
LOX	9	16	3	0	0	0	0.4	0.65	0.11	0	0	0	0.386667	0.001	-8.5949	0.000622826	0.0188848
MAGED1,NRAGE	54	15	36	6	11	5	2.38	0.61	1.27	0.23	0.39	0.2	1.42	0.273333	-2.3772	0.000620798	0.0188848
TUBA	5154	8299	10682	18731	20842	13665	227.34	335.94	375.73	720.73	734.81	557.01	313.003	670.85	1.0998	0.000626051	0.0188848
butA,budC	51	80	91	230	181	145	2.25	3.24	3.2	8.85	6.38	5.91	2.89667	7.04667	1.2825	0.000613724	0.0188848
bmaC	0	0	0	14	10	6	0	0	0	0.54	0.35	0.24	0.001	0.376667	8.5571	0.000623544	0.0188848
CLDN	27	9	28	4	0	0	1.19	0.36	0.98	0.15	0	0	0.843333	0.05	-4.0761	0.000644485	0.0189667
TGM2	24	10	16	3	0	0	1.06	0.4	0.56	0.12	0	0	0.673333	0.04	-4.0732	0.000639665	0.0189667
PI16,CRISP9,CD364	448	593	661	1158	1492	915	19.76	24	23.25	44.56	52.6	37.3	22.3367	44.82	1.0047	0.000632679	0.0189667
FBXL2_20	66	90	140	207	247	211	2.91	3.64	4.92	7.96	8.71	8.6	3.82333	8.42333	1.1396	0.000642745	0.0189667
EFEMP2	14	8	20	2	0	0	0.62	0.32	0.7	0.08	0	0	0.546667	0.0266667	-4.3576	0.000659066	0.0192084
HMOX1	12	14	28	4	0	2	0.53	0.57	0.98	0.15	0	0.08	0.693333	0.0766667	-3.1769	0.000703435	0.0203054
RARG,NR1B3	11	4	9	0	0	0	0.49	0.16	0.32	0	0	0	0.323333	0.001	-8.3369	0.000721272	0.0205974
COL5AS	18	5	26	1	0	2	0.79	0.2	0.91	0.04	0	0.08	0.633333	0.04	-3.9849	0.00071802	0.0205974
MME,CD10	18	10	2	0	0	0	0.79	0.4	0.07	0	0	0	0.42	0.001	-8.7142	0.000747412	0.0209738
PLIN3	10	9	40	2	1	3	0.44	0.36	1.41	0.08	0.04	0.12	0.736667	0.08	-3.2029	0.000747452	0.0209738
CD151,TSPAN24	45	29	45	12	20	10	1.98	1.17	1.58	0.46	0.71	0.41	1.57667	0.526667	-1.5819	0.000767646	0.021416
KIF6_9	40	104	130	317	243	248	1.76	4.21	4.57	12.2	8.57	10.11	3.51333	10.2933	1.5508	0.00077031	0.021416
CCL2,MCP1	6	5	12	0	0	0	0.26	0.2	0.42	0	0	0	0.293333	0.001	-8.1964	0.000832149	0.0222632
COL4A	14	19	8	2	0	0	0.62	0.77	0.28	0.08	0	0	0.556667	0.0266667	-4.3837	0.000830065	0.0222632
PMP22	14	7	21	2	0	0	0.62	0.28	0.74	0.08	0	0	0.546667	0.0266667	-4.3576	0.000818997	0.0222632
LOXL2_3_4	46	34	54	10	0	0	2.03	1.38	1.9	0.38	0	0	1.77	0.126667	-3.8046	0.000824675	0.0222632
FLOT	32	16	33	8	5	8	1.41	0.65	1.16	0.31	0.18	0.33	1.07333	0.273333	-1.9734	0.00082488	0.0222632
ANXA6	54	30	54	17	5	15	2.38	1.21	1.9	0.65	0.18	0.61	1.83	0.48	-1.9307	0.000833994	0.0222632
TNFRSF12A,FN14,TWEAKR,CD266	17	20	30	7	6	6	0.75	0.81	1.06	0.27	0.21	0.24	0.873333	0.24	-1.8635	0.000813201	0.0222632
IQGAP1	9	6	16	1	0	0	0.4	0.24	0.56	0.04	0	0	0.4	0.0133333	-4.9069	0.000857326	0.0226853
CLEC16A	2442	4747	3905	7720	9241	8435	107.71	192.16	137.35	297.05	325.8	343.83	145.74	322.227	1.1447	0.000864583	0.0227774
PAPSS	2129	5073	6217	12742	10821	11469	93.91	205.35	218.67	490.29	381.51	467.5	172.643	446.433	1.3707	0.000899008	0.0235814
MYLK	25	80	109	19	25	23	1.1	3.24	3.83	0.73	0.88	0.94	2.72333	0.85	-1.6798	0.000977748	0.0253165
MAP3K1,MEKK1	16	34	43	77	124	80	0.71	1.38	1.51	2.96	4.37	3.26	1.2	3.53	1.5566	0.000975918	0.0253165
YCS4,CNAP1,CAPD2	512	1208	1427	2521	2747	2658	22.58	48.9	50.19	97	96.85	108.35	40.5567	100.733	1.3125	0.0010004	0.0257925
djlA	72	18	67	7	14	16	3.18	0.73	2.36	0.27	0.49	0.65	2.09	0.47	-2.1528	0.00101788	0.0260484
MVP	31	30	55	15	11	2	1.37	1.21	1.93	0.58	0.39	0.08	1.50333	0.35	-2.1027	0.00102611	0.0260484
KRT1	10	12	16	2	280	309	0.44	0.49	0.56	0.08	9.87	12.6	0.496667	7.51667	3.9197	0.00102303	0.0260484
TNFRSF1A,TNFR1,CD120a	26	20	29	10	6	2	1.15	0.81	1.02	0.38	0.21	0.08	0.993333	0.223333	-2.1531	0.00103196	0.0260495
B2M	133	79	107	38	4	2	5.87	3.2	3.76	1.46	0.14	0.08	4.27667	0.56	-2.933	0.00104779	0.0263387
RHOC	31	24	31	12	10	8	1.37	0.97	1.09	0.46	0.35	0.33	1.14333	0.38	-1.5892	0.00106385	0.0266317
DRC1	192	462	354	850	900	822	8.47	18.7	12.45	32.71	31.73	33.51	13.2067	32.65	1.3058	0.00107129	0.0267071
HERC3	8603	4679	4238	22432	15349	26535	379.47	189.4	149.07	863.14	541.15	1081.62	239.313	828.637	1.7918	0.00109655	0.0272243
K07387	107	82	91	222	223	303	4.72	3.32	3.2	8.54	7.86	12.35	3.74667	9.58333	1.3549	0.00112358	0.0277809
VIM	563	477	732	187	13	6	24.83	19.31	25.75	7.2	0.46	0.24	23.2967	2.63333	-3.1452	0.00115402	0.0284173
cobC,phpB	75	315	543	74	119	71	3.31	12.75	19.1	2.85	4.2	2.89	11.72	3.31333	-1.8226	0.00116597	0.0285947
CD99,MIC2	14	19	33	8	2	3	0.62	0.77	1.16	0.31	0.07	0.12	0.85	0.166667	-2.3505	0.00117289	0.0286479
recN	415	557	557	1160	1399	793	18.31	22.55	19.59	44.63	49.32	32.32	20.15	42.09	1.0627	0.00118504	0.0287122
OS9	14	20	29	8	4	3	0.62	0.81	1.02	0.31	0.14	0.12	0.816667	0.19	-2.1037	0.00121964	0.0294323
gmhB	465	101	120	55	78	46	20.51	4.09	4.22	2.12	2.75	1.88	9.60667	2.25	-2.0941	0.0012288	0.0295353
ARPC1A_B	61	29	53	14	24	11	2.69	1.17	1.86	0.54	0.85	0.45	1.90667	0.613333	-1.6363	0.00125242	0.0297475
ATP2A	36	25	42	12	11	15	1.59	1.01	1.48	0.46	0.39	0.61	1.36	0.486667	-1.4826	0.00124378	0.0297475
upp,UPRT	1352	2377	1368	4093	8562	3800	59.64	96.22	48.12	157.49	301.86	154.9	67.9933	204.75	1.5904	0.00124996	0.0297475
MMP1	1	10	23	0	0	0	0.04	0.4	0.81	0	0	0	0.416667	0.001	-8.7027	0.00127274	0.0298772
RPC5,POLR3E	4148	2263	2899	1711	1757	1336	182.96	91.61	101.97	65.84	61.95	54.46	125.513	60.75	-1.0469	0.00126817	0.0298772
K06867	3572	4513	2534	1836	2217	1576	157.56	182.69	89.13	70.65	78.16	64.24	143.127	71.0167	-1.0111	0.00130531	0.0305231
SEPT3_9_12	31	14	21	5	5	6	1.37	0.57	0.74	0.19	0.18	0.24	0.893333	0.203333	-2.1354	0.00132418	0.0306085
scrK	22362	8897	9559	5094	5767	5490	986.37	360.15	336.23	196.01	203.32	223.78	560.917	207.703	-1.4333	0.00132352	0.0306085
CDC6	37	156	209	559	565	355	1.63	6.31	7.35	21.51	19.92	14.47	5.09667	18.6333	1.8703	0.00131733	0.0306085
MET1	366	1344	5001	662	391	261	16.14	54.4	175.9	25.47	13.79	10.64	82.1467	16.6333	-2.3041	0.00133904	0.0308338
BGN	19	28	22	6	0	0	0.84	1.13	0.77	0.23	0	0	0.913333	0.0766667	-3.5745	0.00135102	0.0309913
UMPS	934	653	1934	643	413	491	41.2	26.43	68.03	24.74	14.56	20.01	45.22	19.77	-1.1936	0.00136172	0.0311184
HTRA1,PRSS11	64	66	72	15	0	0	2.82	2.67	2.53	0.58	0	0	2.67333	0.193333	-3.7895	0.00139789	0.031586
LAMC1	55	50	85	34	8	10	2.43	2.02	2.99	1.31	0.28	0.41	2.48	0.666667	-1.8953	0.00139602	0.031586
STOM	32	22	41	14	11	9	1.41	0.89	1.44	0.54	0.39	0.37	1.24667	0.433333	-1.5245	0.00139265	0.031586
FRS2	9	14	2	0	0	0	0.4	0.57	0.07	0	0	0	0.346667	0.001	-8.4374	0.00141486	0.0318355
SERPINE1,PAI1	43	45	34	10	0	0	1.9	1.82	1.2	0.38	0	0	1.64	0.126667	-3.6946	0.00141948	0.0318355
K05303	4	5	1	19	32	20	0.18	0.2	0.04	0.73	1.13	0.82	0.14	0.893333	2.6738	0.00152772	0.033988
ANTXR	6	6	7	0	0	0	0.26	0.24	0.25	0	0	0	0.25	0.001	-7.9658	0.00161196	0.0352354
LGALS1	23	22	29	3	8	10	1.01	0.89	1.02	0.12	0.28	0.41	0.973333	0.27	-1.85	0.0016101	0.0352354
por,nifJ	342	991	312	161	262	171	15.09	40.12	10.97	6.19	9.24	6.97	22.06	7.46667	-1.5629	0.00160558	0.0352354
RRP8	373	334	662	909	961	1214	16.45	13.52	23.28	34.98	33.88	49.49	17.75	39.45	1.1522	0.00170134	0.0370549
MASP1	9	1	20	0	0	0	0.4	0.04	0.7	0	0	0	0.38	0.001	-8.5699	0.00183955	0.0393717
UBE2L6,UBCH8	6	14	15	2	0	0	0.26	0.57	0.53	0.08	0	0	0.453333	0.0266667	-4.0875	0.00186645	0.0393717
TRAM1	39	33	23	14	3	6	1.72	1.34	0.81	0.54	0.11	0.24	1.29	0.296667	-2.1205	0.0018645	0.0393717
CKAP4,CLIMP63	26	18	28	3	6	10	1.15	0.73	0.98	0.12	0.21	0.41	0.953333	0.246667	-1.9504	0.00182389	0.0393717
SHQ1	3099	761	1285	567	734	477	136.69	30.81	45.2	21.82	25.88	19.44	70.9	22.38	-1.6636	0.00184709	0.0393717
ALDO	1739	2433	922	669	644	855	76.71	98.49	32.43	25.74	22.71	34.85	69.21	27.7667	-1.3176	0.00184737	0.0393717
KIFC2_3	1529	4421	4877	10052	8905	10383	67.44	178.96	171.54	386.78	313.96	423.23	139.313	374.657	1.4272	0.00186251	0.0393717
LTBP2_3_4	15	10	19	4	2	0	0.66	0.4	0.67	0.15	0.07	0	0.576667	0.0733333	-2.9752	0.00190526	0.0400503
TNFRSF10A_B,TRAILR1_2,DR4_5,CD261_2	7	8	4	0	0	0	0.31	0.32	0.14	0	0	0	0.256667	0.001	-8.0038	0.00201053	0.0419547
LGALS3BP	54	40	69	33	18	16	2.38	1.62	2.43	1.27	0.63	0.65	2.14333	0.85	-1.3343	0.00202367	0.0419547
CAV2	18	16	14	5	2	0	0.79	0.65	0.49	0.19	0.07	0	0.643333	0.0866667	-2.892	0.00203925	0.0421328
HIF2A,EPAS1	8	15	16	3	0	0	0.35	0.61	0.56	0.12	0	0	0.506667	0.04	-3.663	0.00204747	0.0421584
SDF4	25	26	26	6	4	12	1.1	1.05	0.91	0.23	0.14	0.49	1.02	0.286667	-1.8311	0.00205542	0.042178
TLN	76	43	81	37	10	12	3.35	1.74	2.85	1.42	0.35	0.49	2.64667	0.753333	-1.8128	0.00206328	0.0421957
SHC1	19	17	19	6	6	4	0.84	0.69	0.67	0.23	0.21	0.16	0.733333	0.2	-1.8745	0.00208825	0.0424085
MCM2	64429	28488	32740	19270	22027	16416	2841.91	1153.19	1151.59	741.47	776.59	669.15	1715.56	729.07	-1.2346	0.00209172	0.0424085
AUH	219	431	414	815	1298	617	9.66	17.45	14.56	31.36	45.76	25.15	13.89	34.09	1.2953	0.00209477	0.0424085
mmsA,iolA,ALDH6A1	3592	6028	2717	11142	19598	9356	158.44	244.01	95.57	428.72	690.95	381.37	166.007	500.347	1.5917	0.00210551	0.0424834
ANKRD13	140	111	101	343	244	453	6.18	4.49	3.55	13.2	8.6	18.47	4.74	13.4233	1.5018	0.00214212	0.0430779
TNFRSF3,LTBR	7	10	3	0	0	0	0.31	0.4	0.11	0	0	0	0.273333	0.001	-8.0945	0.00216938	0.0434812
CTDSPL2	192	477	610	1304	1090	914	8.47	19.31	21.46	50.18	38.43	37.26	16.4133	41.9567	1.354	0.0022513	0.0449737
SERPING1,C1INH	12	2	8	0	0	0	0.53	0.08	0.28	0	0	0	0.296667	0.001	-8.2127	0.00226399	0.045078
CAPN2	40	32	38	6	19	14	1.76	1.3	1.34	0.23	0.67	0.57	1.46667	0.49	-1.5817	0.00228416	0.0453301
SPCS3,SPC3	1758	803	1421	661	649	708	77.54	32.51	49.98	25.43	22.88	28.86	53.3433	25.7233	-1.0522	0.00230994	0.0456914
CYP1B1	10	4	5	0	0	0	0.44	0.16	0.18	0	0	0	0.26	0.001	-8.0224	0.0024031	0.0467675
RRM1	14875	1545	4463	1509	1582	2066	656.12	62.54	156.98	58.06	55.78	84.21	291.88	66.0167	-2.1445	0.00238969	0.0467675
ATRX	418	945	1099	1855	1924	1892	18.44	38.25	38.66	71.38	67.83	77.12	31.7833	72.11	1.1819	0.00240006	0.0467675
PALLD	4	5	10	0	0	0	0.18	0.2	0.35	0	0	0	0.243333	0.001	-7.9268	0.0024501	0.0475288
DPYSL2,CRMP2	9	5	10	1	0	0	0.4	0.2	0.35	0.04	0	0	0.316667	0.0133333	-4.5699	0.00248999	0.0481478
COL12A	6	8	4	0	0	0	0.26	0.32	0.14	0	0	0	0.24	0.001	-7.9069	0.00262078	0.0503965
CEBPB	8	11	5	1	0	0	0.35	0.45	0.18	0.04	0	0	0.326667	0.0133333	-4.6147	0.00262299	0.0503965
IDH1,IDH2,icd	838	2862	6693	1015	1462	553	36.96	115.85	235.42	39.06	51.54	22.54	129.41	37.7133	-1.7788	0.00263402	0.0504478
ATEL1	223	346	307	661	751	464	9.84	14.01	10.8	25.43	26.48	18.91	11.55	23.6067	1.0313	0.00273827	0.0522783
yfiQ	43870	33467	18551	10562	19158	13727	1935.07	1354.74	652.51	406.41	675.44	559.54	1314.11	547.13	-1.2641	0.00277915	0.0528915
STAG1_2,SCC3,IRR1	444	979	1184	2323	2093	1660	19.58	39.63	41.65	89.38	73.79	67.67	33.62	76.9467	1.1945	0.00282932	0.0531754
INV,sacA	11	4	4	0	0	0	0.49	0.16	0.14	0	0	0	0.263333	0.001	-8.0407	0.00284912	0.0532158
SNX1_2	70191	17041	22944	10644	12643	14307	3096.07	689.82	807.03	409.56	445.74	583.18	1530.97	479.493	-1.6749	0.00284897	0.0532158
K07497	69	62	65	20	36	38	3.04	2.51	2.29	0.77	1.27	1.55	2.61333	1.19667	-1.1269	0.00298402	0.0553926
RFT1	1364	2102	2260	3587	5363	3055	60.16	85.09	79.49	138.02	189.08	124.53	74.9133	150.543	1.0069	0.00298254	0.0553926
P3H2	4	4	11	0	0	0	0.18	0.16	0.39	0	0	0	0.243333	0.001	-7.9268	0.00302534	0.0559401
TMSB10	100	73	100	25	53	51	4.41	2.96	3.52	0.96	1.87	2.08	3.63	1.63667	-1.1492	0.00303206	0.0559401
KIF1	11	16	28	2	7	4	0.49	0.65	0.98	0.08	0.25	0.16	0.706667	0.163333	-2.1132	0.0031137	0.0568288
GNAI	33	17	40	13	11	6	1.46	0.69	1.41	0.5	0.39	0.24	1.18667	0.376667	-1.6556	0.00311791	0.0568288
GEMIN2,SIP1	1649	313	702	275	287	328	72.74	12.67	24.69	10.58	10.12	13.37	36.7	11.3567	-1.6922	0.00322841	0.0583143
manB	100	651	662	1477	1886	1934	4.41	26.35	23.28	56.83	66.49	78.83	18.0133	67.3833	1.9033	0.00322592	0.0583143
POLA1	267	614	865	1579	1323	1339	11.78	24.85	30.43	60.76	46.64	54.58	22.3533	53.9933	1.2723	0.00330635	0.0595439
pabAB	217	161	233	400	610	371	9.57	6.52	8.2	15.39	21.51	15.12	8.09667	17.34	1.0987	0.00337807	0.0604744
ZYX	10	11	24	4	3	3	0.44	0.45	0.84	0.15	0.11	0.12	0.576667	0.126667	-2.1867	0.00339401	0.06058
GPNMB	12	11	16	4	2	0	0.53	0.45	0.56	0.15	0.07	0	0.513333	0.0733333	-2.8074	0.00344679	0.0613165
CAP1_2,SRV2	349	233	342	731	660	626	15.39	9.43	12.03	28.13	23.27	25.52	12.2833	25.64	1.0617	0.0034556	0.0613165
PRICKLE	10	4	9	0	0	1	0.44	0.16	0.32	0	0	0.04	0.306667	0.0133333	-4.5236	0.00347031	0.0613971
K07222	412	679	1406	427	434	384	18.17	27.49	49.45	16.43	15.3	15.65	31.7033	15.7933	-1.0053	0.00349002	0.0615652
RTN4	30	31	39	10	19	15	1.32	1.25	1.37	0.38	0.67	0.61	1.31333	0.553333	-1.247	0.00355786	0.0623971
TER,TSC13,CER10	9	96	182	12	25	18	0.4	3.89	6.4	0.46	0.88	0.73	3.56333	0.69	-2.3686	0.0035992	0.0629391
CTSK	16	8	32	0	5	0	0.71	0.32	1.13	0	0.18	0	0.72	0.06	-3.585	0.00365972	0.0638125
USP5_13,UBP14	17562	5048	6877	3803	4282	3691	774.65	204.34	241.89	146.33	150.97	150.45	406.96	149.25	-1.4472	0.00382063	0.0656692
TBCB,CKAP1,ALF1	4324	1617	2351	1147	1247	1397	190.73	65.46	82.69	44.13	43.96	56.94	112.96	48.3433	-1.2244	0.0038009	0.0656692
pncB,NAPRT1	8171	4592	4432	2894	3527	2670	360.42	185.88	155.89	111.36	124.35	108.83	234.063	114.847	-1.0272	0.00381559	0.0656692
HSF3	56	132	69	29	29	47	2.47	5.34	2.43	1.12	1.02	1.92	3.41333	1.35333	-1.3347	0.00385888	0.0661381
ANXA4	18	23	9	4	4	4	0.79	0.93	0.32	0.15	0.14	0.16	0.68	0.15	-2.1806	0.00400228	0.0682083
TPM3	66	60	71	18	44	33	2.91	2.43	2.5	0.69	1.55	1.35	2.61333	1.19667	-1.1269	0.00404873	0.0688056
IPP,KLHL27	2764	828	878	428	547	664	121.92	33.52	30.88	16.47	19.29	27.07	62.1067	20.9433	-1.5683	0.00407332	0.0690291
CLEC3B	13	6	4	1	0	0	0.57	0.24	0.14	0.04	0	0	0.316667	0.0133333	-4.5699	0.00415194	0.0701644
dadA	4197	7825	3410	2377	3376	2071	185.13	316.75	119.94	91.46	119.03	84.42	207.273	98.3033	-1.0762	0.00419764	0.0707384
TMED4_9_11	25	21	19	10	2	5	1.1	0.85	0.67	0.38	0.07	0.2	0.873333	0.216667	-2.0111	0.00436167	0.0726093
modC	3	11	4	0	0	0	0.13	0.45	0.14	0	0	0	0.24	0.001	-7.9069	0.00445483	0.0733772
ATPF0C,atpE	75	2	4	0	3	2	3.31	0.08	0.14	0	0.11	0.08	1.17667	0.0633333	-4.2156	0.00446522	0.0733772
ANO8,TMEM16H	418	44	104	20	39	66	18.44	1.78	3.66	0.77	1.37	2.69	7.96	1.61	-2.3057	0.00445197	0.0733772
C1QBP	340	82	457	81	128	103	15	3.32	16.07	3.12	4.51	4.2	11.4633	3.94333	-1.5395	0.00443572	0.0733772
RAB34	12	3	8	1	0	0	0.53	0.12	0.28	0.04	0	0	0.31	0.0133333	-4.5392	0.00454624	0.0736477
truB,PUS4,TRUB1	6622	1667	3636	1395	1474	1872	292.09	67.48	127.89	53.68	51.97	76.31	162.487	60.6533	-1.4217	0.00450904	0.0736477
CHAF1B	110	201	265	468	440	329	4.85	8.14	9.32	18.01	15.51	13.41	7.43667	15.6433	1.0728	0.00453982	0.0736477
FOS	15	5	14	8	142	112	0.66	0.2	0.49	0.31	5.01	4.57	0.45	3.29667	2.873	0.00452601	0.0736477
RP_L2,MRPL2,rplB	111	2	15	2	8	4	4.9	0.08	0.53	0.08	0.28	0.16	1.83667	0.173333	-3.4055	0.00474392	0.0761171
ASPSCR1,ASPL	3486	929	888	439	435	829	153.76	37.61	31.23	16.89	15.34	33.79	74.2	22.0067	-1.7535	0.00473825	0.0761171
PKMYT	4263	8102	6034	12018	15526	11739	188.04	327.97	212.24	462.43	547.39	478.51	242.75	496.11	1.0312	0.00482224	0.0771687
BIO3_BIO1	657	248	707	274	297	208	28.98	10.04	24.87	10.54	10.47	8.48	21.2967	9.83	-1.1154	0.0048607	0.0773737
PRSS1_2_3	1129343	239373	328911	151185	175131	243245	49814.4	9689.76	11569	5817.31	6174.46	9915.19	23691.1	7302.32	-1.6979	0.00496166	0.0787729
HSPB1	64	33	70	19	27	29	2.82	1.34	2.46	0.73	0.95	1.18	2.20667	0.953333	-1.2108	0.00498119	0.0788753
PLEC	68	71	86	25	60	27	3	2.87	3.02	0.96	2.12	1.1	2.96333	1.39333	-1.0887	0.00504863	0.0795258
POLD1	122	418	514	1112	979	815	5.38	16.92	18.08	42.79	34.52	33.22	13.46	36.8433	1.4527	0.00509024	0.0799725
argK	1028	365	562	278	296	325	45.34	14.78	19.77	10.7	10.44	13.25	26.63	11.4633	-1.216	0.00510443	0.0799871
PLIN2,ADRP	26	24	16	7	0	0	1.15	0.97	0.56	0.27	0	0	0.893333	0.09	-3.3112	0.00525336	0.0818954
LAYN	5	5	5	0	0	0	0.22	0.2	0.18	0	0	0	0.2	0.001	-7.6439	0.0054306	0.0840072
NDUFA4	10	5	18	2	2	0	0.44	0.2	0.63	0.08	0.07	0	0.423333	0.05	-3.0818	0.00546062	0.0840406
rpoB	20	25	15	4	5	9	0.88	1.01	0.53	0.15	0.18	0.37	0.806667	0.233333	-1.7896	0.00545469	0.0840406
fadH	473	3573	1766	7260	9477	5766	20.86	144.63	62.12	279.35	334.12	235.03	75.87	282.833	1.8984	0.00562729	0.0850864
metN	0	2	2	10	11	16	0	0.08	0.07	0.38	0.39	0.65	0.05	0.473333	3.2429	0.00558685	0.0850864
HIF1A	28	14	17	8	6	3	1.24	0.57	0.6	0.31	0.21	0.12	0.803333	0.213333	-1.9129	0.00573491	0.0861307
PLAU	15	10	25	6	1	0	0.66	0.4	0.88	0.23	0.04	0	0.646667	0.09	-2.845	0.00576962	0.0863724
SWP1,RPN2	37	37	37	9	16	22	1.63	1.5	1.3	0.35	0.56	0.9	1.47667	0.603333	-1.2913	0.00585712	0.0874653
CDK16,PCTK1	10	14	13	4	0	2	0.44	0.57	0.46	0.15	0	0.08	0.49	0.0766667	-2.6761	0.00588329	0.0876392
NDUFA11	8	17	12	2	1	4	0.35	0.69	0.42	0.08	0.04	0.16	0.486667	0.0933333	-2.3825	0.00590311	0.0877179
lplA,lplJ	12070	2069	3057	1733	2331	1627	532.4	83.75	107.53	66.68	82.18	66.32	241.227	71.7267	-1.7498	0.00593576	0.0879864
NUCB	22	11	29	6	8	6	0.97	0.45	1.02	0.23	0.28	0.24	0.813333	0.25	-1.7019	0.00601444	0.0887166
petD	34	2	6	0	0	2	1.5	0.08	0.21	0	0	0.08	0.596667	0.0266667	-4.4838	0.00640007	0.0932648
dnaB	62	4	8	1	3	5	2.73	0.16	0.28	0.04	0.11	0.2	1.05667	0.116667	-3.1791	0.00639118	0.0932648
RENBP	0	4	2	1	45	49	0	0.16	0.07	0.04	1.59	2	0.0766667	1.21	3.9803	0.00661417	0.0956914
PRMT2	1	7	12	0	0	0	0.04	0.28	0.42	0	0	0	0.246667	0.001	-7.9464	0.00663248	0.0957266
DPH3,KTI11	452	80	196	99	68	85	19.94	3.24	6.89	3.81	2.4	3.46	10.0233	3.22333	-1.6367	0.00682546	0.0978099
secY	33	10	6	3	4	2	1.46	0.4	0.21	0.12	0.14	0.08	0.69	0.113333	-2.606	0.00690813	0.0987601
SPAG1	12	288	233	960	1143	667	0.53	11.66	8.2	36.94	40.3	27.19	6.79667	34.81	2.3566	0.00705689	0.100544
ARPC5	9	15	18	4	4	4	0.4	0.61	0.63	0.15	0.14	0.16	0.546667	0.15	-1.8657	0.00708354	0.100553
NFE2L1_3	14	15	18	3	8	3	0.62	0.61	0.63	0.12	0.28	0.12	0.62	0.173333	-1.8387	0.00712542	0.10091
ITGB3,CD61	6	2	8	0	0	0	0.26	0.08	0.28	0	0	0	0.206667	0.001	-7.6912	0.00718072	0.101455
NDST1	5	15	12	3	1	0	0.22	0.61	0.42	0.12	0.04	0	0.416667	0.0533333	-2.9658	0.00721134	0.101548
CAPNS1,CAPN4	18	14	30	8	6	8	0.79	0.57	1.06	0.31	0.21	0.33	0.806667	0.283333	-1.5095	0.00723782	0.101548
MGAT4A_B	33	25	22	13	11	9	1.46	1.01	0.77	0.5	0.39	0.37	1.08	0.42	-1.3626	0.00732293	0.102204
sppA	736	1498	1539	2595	3271	2025	32.46	60.64	54.13	99.85	115.32	82.54	49.0767	99.2367	1.0158	0.00751552	0.103993
STK16	402	1130	1068	2099	2501	1601	17.73	45.74	37.57	80.77	88.18	65.26	33.68	78.07	1.2129	0.00756469	0.104434
JUN	10	7	8	2	1	0	0.44	0.28	0.28	0.08	0.04	0	0.333333	0.04	-3.0589	0.00758488	0.104441
CASKIN,ANKS5	16	9	19	1	1	6	0.71	0.36	0.67	0.04	0.04	0.24	0.58	0.106667	-2.4429	0.00759984	0.104441
DAAM	278	201	263	535	452	641	12.26	8.14	9.25	20.59	15.94	26.13	9.88333	20.8867	1.0795	0.00777904	0.106661
clpX,CLPX	1375	5956	4035	8929	12199	11302	60.65	241.1	141.93	343.57	430.09	460.69	147.893	411.45	1.4762	0.00799023	0.109061
DRAP1,NC2_alpha	26	18	25	6	12	1	1.15	0.73	0.88	0.23	0.42	0.04	0.92	0.23	-2	0.00802233	0.109252
PIEZO1_2,FAM38	9	18	11	3	4	0	0.4	0.73	0.39	0.12	0.14	0	0.506667	0.0866667	-2.5475	0.00806289	0.109311
NNT	1037	4628	3477	8888	12862	6057	45.74	187.34	122.3	341.99	453.47	246.9	118.46	347.453	1.5524	0.00806192	0.109311
RP_L29,rpmC	26	5	3	2	0	0	1.15	0.2	0.11	0.08	0	0	0.486667	0.0266667	-4.1898	0.00818368	0.110402
PPCDC,coaC	15	57	74	152	136	125	0.66	2.31	2.6	5.85	4.79	5.1	1.85667	5.24667	1.4987	0.00819828	0.110402
ASAM,CLMP	3	3	10	0	0	0	0.13	0.12	0.35	0	0	0	0.2	0.001	-7.6439	0.00821757	0.110416
PLA2G4,CPLA2	16	7	23	2	0	5	0.71	0.28	0.81	0.08	0	0.2	0.6	0.0933333	-2.6845	0.00831106	0.111424
DOHH	3494	1034	1376	837	970	819	154.12	41.86	48.4	32.21	34.2	33.38	81.46	33.2633	-1.2922	0.00848562	0.113512
SLBP	16	21	39	61	55	74	0.71	0.85	1.37	2.35	1.94	3.02	0.976667	2.43667	1.319	0.00856157	0.114022
DUSP,MKP	47	94	61	155	108	543	2.07	3.81	2.15	5.96	3.81	22.13	2.67667	10.6333	1.9901	0.00868133	0.115109
ITGB5	9	21	16	4	2	6	0.4	0.85	0.56	0.15	0.07	0.24	0.603333	0.153333	-1.9763	0.00881693	0.116331
ldhA	315	673	391	939	2304	842	13.89	27.24	13.75	36.13	81.23	34.32	18.2933	50.56	1.4667	0.0088314	0.116331
C3	64	52	111	22	0	0	2.82	2.1	3.9	0.85	0	0	2.94	0.283333	-3.3752	0.00908942	0.118482
SH3GL	14	12	15	2	6	0	0.62	0.49	0.53	0.08	0.21	0	0.546667	0.0966667	-2.4996	0.00911247	0.118482
SCARB2,LIMP2,CD36L2	8	13	20	4	5	1	0.35	0.53	0.7	0.15	0.18	0.04	0.526667	0.123333	-2.0943	0.00923041	0.1195
SUPV3L1,SUV3	116	516	569	1157	1113	1089	5.12	20.89	20.01	44.52	39.24	44.39	15.34	42.7167	1.4775	0.00925845	0.119606
MAP4	21	20	17	3	0	8	0.93	0.81	0.6	0.12	0	0.33	0.78	0.15	-2.3785	0.00938477	0.120148
clpB	296753	84516	121797	56417	82112	82237	13089.5	3421.19	4284.05	2170.82	2894.96	3352.16	6931.59	2805.98	-1.3047	0.00937904	0.120148
CYR61	45	14	13	2	6	9	1.98	0.57	0.46	0.08	0.21	0.37	1.00333	0.22	-2.1892	0.00947343	0.120831
COL18A	10	11	24	5	0	0	0.44	0.45	0.84	0.19	0	0	0.576667	0.0633333	-3.1867	0.00951673	0.121128
LIPE,HSL	128	640	395	1063	1482	967	5.65	25.91	13.89	40.9	52.25	39.42	15.15	44.19	1.5444	0.00954456	0.121226
KRT2	34	51	76	23	435	391	1.5	2.06	2.67	0.88	15.34	15.94	2.07667	10.72	2.368	0.00963345	0.122098
RARRES2	3	16	9	2	0	0	0.13	0.65	0.32	0.08	0	0	0.366667	0.0266667	-3.7814	0.00983243	0.123839
MRC,CD206,CD280	78	111	104	37	0	2	3.44	4.49	3.66	1.42	0	0.08	3.86333	0.5	-2.9498	0.00981964	0.123839
MCM3	802	2252	3109	4979	5161	4413	35.38	91.16	109.35	191.58	181.96	179.88	78.63	184.473	1.2303	0.0100493	0.126044
CAPN7	434	1083	1097	1834	2445	1527	19.14	43.84	38.59	70.57	86.2	62.24	33.8567	73.0033	1.1085	0.0103202	0.127848
repA	0	0	0	0	21	16	0	0	0	0	0.74	0.65	0.001	0.463333	8.8559	0.010439	0.128309
EPCAM,TACSTD1,CD326	0	0	0	0	15	21	0	0	0	0	0.53	0.86	0.001	0.463333	8.8559	0.0109614	0.133867
psaF	128	0	7	4	4	4	5.65	0	0.25	0.15	0.14	0.16	1.96667	0.15	-3.7127	0.0110686	0.134903
RP_L16,MRPL16,rplP	49	1	5	1	0	3	2.16	0.04	0.18	0.04	0	0.12	0.793333	0.0533333	-3.8948	0.0111114	0.135152
MTR4,SKIV2L2	2360	4557	11349	2770	2598	3045	104.1	184.47	399.19	106.58	91.6	124.12	229.253	107.433	-1.0935	0.011421	0.137154
hpxB	865	1551	917	2398	2936	2024	38.15	62.78	32.25	92.27	103.51	82.5	44.3933	92.76	1.0632	0.0114311	0.137154
RHOT1,ARHT1	684	2908	1127	3774	6076	4773	30.17	117.72	39.64	145.22	214.22	194.56	62.51	184.667	1.5628	0.0114285	0.137154
chrA	118	470	869	145	268	138	5.2	19.03	30.57	5.58	9.45	5.63	18.2667	6.88667	-1.4073	0.0114596	0.137174
MAP3K11,MLK3	8	71	168	17	29	12	0.35	2.87	5.91	0.65	1.02	0.49	3.04333	0.72	-2.0796	0.0115826	0.138372
CRTAP	10	10	11	0	3	3	0.44	0.4	0.39	0	0.11	0.12	0.41	0.0766667	-2.419	0.0119457	0.141588
SEMA4,CD100	1	8	7	0	0	0	0.04	0.32	0.25	0	0	0	0.203333	0.001	-7.6677	0.0120492	0.142256
PLTP	5	7	11	2	0	0	0.22	0.28	0.39	0.08	0	0	0.296667	0.0266667	-3.4757	0.0121909	0.143574
CDH1,CDHE,CD324	0	0	0	0	27	10	0	0	0	0	0.95	0.41	0.001	0.453333	8.8244	0.0122085	0.143574
apaG	552	5242	2190	9106	16851	6462	24.35	212.19	77.03	350.38	594.1	263.4	104.523	402.627	1.9456	0.0122699	0.144017
WBP1	17	34	36	8	16	14	0.75	1.38	1.27	0.31	0.56	0.57	1.13333	0.48	-1.2395	0.0125208	0.146109
LIMK1	13	14	19	8	3	4	0.57	0.57	0.67	0.31	0.11	0.16	0.603333	0.193333	-1.6419	0.0127883	0.148084
capA,pgsA	4	2	8	0	0	0	0.18	0.08	0.28	0	0	0	0.18	0.001	-7.4919	0.0128989	0.149079
UCHL1	21	25	46	11	0	0	0.93	1.01	1.62	0.42	0	0	1.18667	0.14	-3.0834	0.0129664	0.149287
CSF3R,CD114	11	2	2	0	0	0	0.49	0.08	0.07	0	0	0	0.213333	0.001	-7.737	0.0130417	0.149868
rtcR	0	0	0	10	1	9	0	0	0	0.38	0.04	0.37	0.001	0.263333	8.0407	0.0131226	0.150511
ccmE	5	6	2	0	0	0	0.22	0.24	0.07	0	0	0	0.176667	0.001	-7.4649	0.0134097	0.152643
aldB	65	5	2	3	0	4	2.87	0.2	0.07	0.12	0	0.16	1.04667	0.0933333	-3.4873	0.013605	0.153994
ARF3	13	5	15	3	1	3	0.57	0.2	0.53	0.12	0.04	0.12	0.433333	0.0933333	-2.215	0.0137585	0.15515
ATPF1E,atpC	158	12	1	8	8	8	6.97	0.49	0.04	0.31	0.28	0.33	2.5	0.306667	-3.0272	0.0141212	0.158647
RP_S2,MRPS2,rpsB	136	20	17	11	17	18	6	0.81	0.6	0.42	0.6	0.73	2.47	0.583333	-2.0821	0.0143717	0.160564
TRMU,SLM3	7467	1129	2597	1454	1520	1404	329.36	45.7	91.35	55.95	53.59	57.23	155.47	55.59	-1.4837	0.0144919	0.161607
ccmD	4	10	1	0	0	0	0.18	0.4	0.04	0	0	0	0.206667	0.001	-7.6912	0.0147822	0.163024
RDH8	1	7	7	0	0	0	0.04	0.28	0.25	0	0	0	0.19	0.001	-7.5699	0.0146987	0.163024
RABAC1,PRAF1	6	6	10	0	2	1	0.26	0.24	0.35	0	0.07	0.04	0.283333	0.0366667	-2.95	0.014755	0.163024
GDE1	776	386	667	1496	1204	1504	34.23	15.63	23.46	57.56	42.45	61.31	24.44	53.7733	1.1376	0.0147037	0.163024
metI	1	3	1	7	11	17	0.04	0.12	0.04	0.27	0.39	0.69	0.0666667	0.45	2.7549	0.0148081	0.163024
ata,sadA,emaA	153	454	626	1005	1031	842	6.75	18.38	22.02	38.67	36.35	34.32	15.7167	36.4467	1.2135	0.0150415	0.164693
PLK2	28	20	36	13	1	0	1.24	0.81	1.27	0.5	0.04	0	1.10667	0.18	-2.6202	0.0152919	0.166227
BCAP31,BAP31	15	14	19	2	9	5	0.66	0.57	0.67	0.08	0.32	0.2	0.633333	0.2	-1.663	0.015278	0.166227
MX1	16	7	0	0	0	0	0.71	0.28	0	0	0	0	0.33	0.001	-8.3663	0.0153626	0.166678
spnN,oleW	9830	3478	3803	2825	3242	2573	433.59	140.79	133.77	108.7	114.3	104.88	236.05	109.293	-1.1109	0.0154163	0.166678
DAPK	6	2	9	0	1	0	0.26	0.08	0.32	0	0.04	0	0.22	0.0133333	-4.0444	0.0156752	0.168271
pcaL	0	0	0	0	10	22	0	0	0	0	0.35	0.9	0.001	0.416667	8.7027	0.0156315	0.168271
prc,ctpA	3028	9246	6664	12935	15666	14534	133.56	374.28	234.4	497.71	552.32	592.44	247.413	547.49	1.1459	0.0157089	0.168334
FBXO31	86	423	280	732	781	647	3.79	17.12	9.85	28.17	27.54	26.37	10.2533	27.36	1.416	0.0157385	0.168352
COX8	11	20	16	4	2	8	0.49	0.81	0.56	0.15	0.07	0.33	0.62	0.183333	-1.7578	0.0158372	0.168617
VPS16	368	961	920	1431	1487	2082	16.23	38.9	32.36	55.06	52.43	84.87	29.1633	64.12	1.1366	0.0158387	0.168617
manC,cpsB	0	1	0	8	13	2	0	0.04	0	0.31	0.46	0.08	0.0133333	0.283333	4.4094	0.0159589	0.168617
CST3	17	12	18	0	8	2	0.75	0.49	0.63	0	0.28	0.08	0.623333	0.12	-2.377	0.016161	0.170156
dgt	8	9	12	3	1	3	0.35	0.36	0.42	0.12	0.04	0.12	0.376667	0.0933333	-2.0128	0.0162443	0.170438
MAP2K3,MKK3	6	3	3	0	0	0	0.26	0.12	0.11	0	0	0	0.163333	0.001	-7.3517	0.0162792	0.170508
DAB2	3	11	3	1	0	0	0.13	0.45	0.11	0.04	0	0	0.23	0.0133333	-4.1085	0.0164273	0.171464
ITGA3,CD49c	80	81	111	70	15	12	3.53	3.28	3.9	2.69	0.53	0.49	3.57	1.23667	-1.5295	0.0165947	0.172911
iolT	40	303	134	511	925	322	1.76	12.27	4.71	19.66	32.61	13.13	6.24667	21.8	1.8032	0.0168461	0.174327
caiA	11	3	6	1	0	1	0.49	0.12	0.21	0.04	0	0.04	0.273333	0.0266667	-3.3576	0.016941	0.174586
SLC25A1,CTP	730	2894	2534	5135	5922	4202	32.2	117.15	89.13	197.58	208.79	171.28	79.4933	192.55	1.2763	0.0169123	0.174586
CSTA_B	14	10	22	4	8	4	0.62	0.4	0.77	0.15	0.28	0.16	0.596667	0.196667	-1.6012	0.017132	0.175479
IRF9,ISGF3G,P48	5	5	2	0	0	0	0.22	0.2	0.07	0	0	0	0.163333	0.001	-7.3517	0.0172224	0.175808
frhB	2880	554	1057	663	757	516	127.03	22.43	37.18	25.51	26.69	21.03	62.2133	24.41	-1.3498	0.0172001	0.175808
AKR1C1	15	16	29	8	0	0	0.66	0.65	1.02	0.31	0	0	0.776667	0.103333	-2.91	0.0173986	0.177307
SRP14	13	9	23	6	6	3	0.57	0.36	0.81	0.23	0.21	0.12	0.58	0.186667	-1.6356	0.0174889	0.177627
actP	80	6	8	3	12	3	3.53	0.24	0.28	0.12	0.42	0.12	1.35	0.22	-2.6174	0.0176176	0.178334
DHFR_TS	399	1398	1622	2530	2753	2808	17.6	56.59	57.05	97.35	97.06	114.46	43.7467	102.957	1.2348	0.0177228	0.178938
GPRC5C	3	3	6	0	0	0	0.13	0.12	0.21	0	0	0	0.153333	0.001	-7.2605	0.0179289	0.179677
FAM20C	3	3	6	0	0	0	0.13	0.12	0.21	0	0	0	0.153333	0.001	-7.2605	0.0179289	0.179677
GPC1	6	7	7	2	0	0	0.26	0.28	0.25	0.08	0	0	0.263333	0.0266667	-3.3038	0.0178447	0.179677
EDEM1	2185	322	448	319	260	456	96.38	13.03	15.76	12.27	9.17	18.59	41.7233	13.3433	-1.6447	0.0179629	0.179719
CHAF1A	54	249	213	511	382	468	2.38	10.08	7.49	19.66	13.47	19.08	6.65	17.4033	1.3879	0.0181616	0.181405
FST	6	2	4	0	0	0	0.26	0.08	0.14	0	0	0	0.16	0.001	-7.3219	0.018203	0.181519
STH1_SNF2	2016	5341	5962	9624	9662	8507	88.92	216.2	209.71	370.31	340.65	346.76	171.61	352.573	1.0388	0.0182614	0.1818
K00375	14	7	9	0	4	0	0.62	0.28	0.32	0	0.14	0	0.406667	0.0466667	-3.1234	0.0183871	0.181851
TBC1D2	8	4	10	0	1	2	0.35	0.16	0.35	0	0.04	0.08	0.286667	0.04	-2.8413	0.0183537	0.181851
IFITM	72	61	59	4	39	27	3.18	2.47	2.08	0.15	1.37	1.1	2.57667	0.873333	-1.5609	0.0183429	0.181851
CS,gltA	524	1534	3372	581	1197	478	23.11	62.1	118.61	22.36	42.2	19.48	67.94	28.0133	-1.2781	0.0186319	0.182487
ATL	11968	4004	4989	3037	3728	3920	527.9	162.08	175.48	116.86	131.44	159.79	288.487	136.03	-1.0846	0.0185509	0.182487
NGDN,LCP5	1743	273	871	533	189	360	76.88	11.05	30.64	20.51	6.66	14.67	39.5233	13.9467	-1.5028	0.0188987	0.184194
RGS	288	757	715	1317	1598	916	12.7	30.64	25.15	50.68	56.34	37.34	22.83	48.12	1.0757	0.0193334	0.186323
EIF2AK2	360	2178	2168	4181	5405	3800	15.88	88.16	76.26	160.88	190.56	154.9	60.1	168.78	1.4897	0.019406	0.186725
iolW	1826	342	444	316	346	390	80.54	13.84	15.62	12.16	12.2	15.9	36.6667	13.42	-1.4501	0.0196319	0.188597
EPHX1	12	17	23	10	1	3	0.53	0.69	0.81	0.38	0.04	0.12	0.676667	0.18	-1.9104	0.0201865	0.193003
CNIH,ERV14	3	4	8	0	1	0	0.13	0.16	0.28	0	0.04	0	0.19	0.0133333	-3.8329	0.0202384	0.193093
MSH5	199	548	751	1094	1319	905	8.78	22.18	26.42	42.1	46.5	36.89	19.1267	41.83	1.129	0.0205201	0.194957
SPINT1	4	3	4	2	37	34	0.18	0.12	0.14	0.08	1.3	1.39	0.146667	0.923333	2.6543	0.0205864	0.19528
DDX10,DBP4	13057	1485	3052	2530	1883	2020	575.93	60.11	107.35	97.35	66.39	82.34	247.797	82.0267	-1.595	0.0210689	0.198608
TSR3	2045	698	829	550	821	473	90.2	28.25	29.16	21.16	28.95	19.28	49.2033	23.13	-1.089	0.0212667	0.200159
ADAM9	18	23	9	3	10	2	0.79	0.93	0.32	0.12	0.35	0.08	0.68	0.183333	-1.8911	0.021615	0.202175
SRPRB,SRP102	5	1	7	0	0	0	0.22	0.04	0.25	0	0	0	0.17	0.001	-7.4094	0.0217715	0.202761
NPC2	17	16	20	0	7	7	0.75	0.65	0.7	0	0.25	0.29	0.7	0.18	-1.9594	0.0217784	0.202761
RPC3,POLR3C	3859	1206	2576	1315	899	1634	170.22	48.82	90.61	50.6	31.7	66.61	103.217	49.6367	-1.0562	0.021774	0.202761
entA	3	8	10	2	0	0	0.13	0.32	0.35	0.08	0	0	0.266667	0.0266667	-3.3219	0.0219768	0.203979
RPF1	1038	144	410	281	154	190	45.79	5.83	14.42	10.81	5.43	7.74	22.0133	7.99333	-1.4615	0.0220289	0.204148
ppk	2	4	10	0	0	1	0.09	0.16	0.35	0	0	0.04	0.2	0.0133333	-3.9069	0.0221337	0.204805
ECE	7	8	9	2	2	2	0.31	0.32	0.32	0.08	0.07	0.08	0.316667	0.0766667	-2.0463	0.0221743	0.204866
CDC42BP	7	2	16	2	1	0	0.31	0.08	0.56	0.08	0.04	0	0.316667	0.04	-2.9849	0.0224845	0.20584
PINX1	5209	1157	2089	1569	1260	1144	229.76	46.84	73.48	60.37	44.42	46.63	116.693	50.4733	-1.2091	0.0224294	0.20584
pqqL	684	2152	3243	845	755	1292	30.17	87.11	114.07	32.51	26.62	52.66	77.1167	37.2633	-1.0493	0.0224728	0.20584
EIF3H	9706	2895	4756	3434	2926	2769	428.12	117.19	167.29	132.13	103.16	112.87	237.533	116.053	-1.0333	0.0224547	0.20584
DBT,bkdB	1703	3458	1299	5190	8124	3901	75.12	139.98	45.69	199.7	286.42	159.01	86.93	215.043	1.3067	0.0224271	0.20584
CREB3	9	3	26	1	2	4	0.4	0.12	0.91	0.04	0.07	0.16	0.476667	0.09	-2.405	0.0226275	0.206836
CTSC	5	2	8	0	1	0	0.22	0.08	0.28	0	0.04	0	0.193333	0.0133333	-3.858	0.0227321	0.207164
TNNC1	0	0	0	0	18	10	0	0	0	0	0.63	0.41	0.001	0.346667	8.4374	0.0227209	0.207164
RP_L32,MRPL32,rpmF	45	0	0	0	0	0	1.98	0	0	0	0	0	0.66	0.001	-9.3663	0.0230818	0.208372
hypT,qseD	4	9	2	1	0	0	0.18	0.36	0.07	0.04	0	0	0.203333	0.0133333	-3.9307	0.022992	0.208372
ERF3,GSPT	17287	5601	7862	5732	5173	5562	762.52	226.73	276.54	220.56	182.38	226.72	421.93	209.887	-1.0074	0.0237285	0.212711
APOL	16	9	10	5	0	0	0.71	0.36	0.35	0.19	0	0	0.473333	0.0633333	-2.9018	0.023947	0.213086
OPTN,FIP2	12	9	15	5	4	0	0.53	0.36	0.53	0.19	0.14	0	0.473333	0.11	-2.1054	0.0239268	0.213086
argH,ASL	40588	4725	8662	6199	6450	7502	1790.3	191.27	304.67	238.53	227.4	305.8	762.08	257.243	-1.5668	0.0239369	0.213086
ATAD3A_B	1202	3543	4324	5987	7446	6119	53.02	143.42	152.09	230.37	262.52	249.42	116.177	247.437	1.0907	0.0238607	0.213086
PRUNE,PPX1	90884	12433	20076	13445	15967	18502	4008.82	503.28	706.15	517.34	562.94	754.18	1739.42	611.487	-1.5082	0.0243367	0.213717
ssrA	0	2	0	5	12	8	0	0.08	0	0.19	0.42	0.33	0.0266667	0.313333	3.5546	0.0244282	0.214209
GJA1,CX43	2	5	4	0	0	0	0.09	0.2	0.14	0	0	0	0.143333	0.001	-7.1632	0.0250134	0.218387
BCKDHA,bkdA1	220	1666	435	2037	3362	2654	9.7	67.44	15.3	78.38	118.53	108.18	30.8133	101.697	1.7226	0.0251401	0.219176
DPP3	2	1	12	0	0	0	0.09	0.04	0.42	0	0	0	0.183333	0.001	-7.5183	0.0253668	0.21919
GSDMD	2	2	14	1	0	0	0.09	0.08	0.49	0.04	0	0	0.22	0.0133333	-4.0444	0.0253061	0.21919
rpoC	20	2	7	1	3	1	0.88	0.08	0.25	0.04	0.11	0.04	0.403333	0.0633333	-2.6709	0.0253364	0.21919
hmp,YHB1	740	2823	12858	2173	1801	1103	32.64	114.27	452.26	83.61	63.5	44.96	199.723	64.0233	-1.6413	0.0252429	0.21919
CD81,TAPA1,TSPAN28	33	21	18	8	6	15	1.46	0.85	0.63	0.31	0.21	0.61	0.98	0.376667	-1.3795	0.0253959	0.21919
EHMT	66	124	437	72	105	84	2.91	5.02	15.37	2.77	3.7	3.42	7.76667	3.29667	-1.2363	0.0253459	0.21919
ARHGAP1,CDC42GAP	16	3	7	2	0	2	0.71	0.12	0.25	0.08	0	0.08	0.36	0.0533333	-2.7549	0.025599	0.220627
FN1	1766	1254	1212	440	8	10	77.9	50.76	42.63	16.93	0.28	0.41	57.0967	5.87333	-3.2812	0.0257654	0.221744
LRP3_10_12	16	2	14	0	2	3	0.71	0.08	0.49	0	0.07	0.12	0.426667	0.0633333	-2.7521	0.0258142	0.221847
bccA,pccA	2	46	0	126	239	69	0.09	1.86	0	4.85	8.43	2.81	0.65	5.36333	3.0446	0.025877	0.222071
MNAT1	220	613	748	1073	1370	925	9.7	24.81	26.31	41.29	48.3	37.7	20.2733	42.43	1.0655	0.025995	0.222767
ST13	8867	1997	3916	1925	3273	2007	391.12	80.84	137.74	74.07	115.39	81.81	203.233	90.4233	-1.1684	0.0260487	0.22291
DUSP10	3792	1048	1377	915	1015	1171	167.26	42.42	48.43	35.21	35.79	47.73	86.0367	39.5767	-1.1203	0.026737	0.226826
UTP10,HEATR1	1606	3072	6843	9036	6399	10611	70.84	124.35	240.69	347.69	225.6	432.53	145.293	335.273	1.2064	0.026958	0.227763
GAT	1092	3072	2330	4265	5492	3896	48.17	124.35	81.95	164.11	193.63	158.81	84.8233	172.183	1.0214	0.0271014	0.228037
paaF,echA	1572	368	570	391	435	396	69.34	14.9	20.05	15.04	15.34	16.14	34.7633	15.5067	-1.1647	0.0273396	0.228765
NAN1,UTP17,WDR75	4814	854	2294	1295	592	1441	212.34	34.57	80.69	49.83	20.87	58.74	109.2	43.1467	-1.3397	0.0274714	0.229232
FTR,FTH1,efeU	4764	22312	82952	10987	11883	13203	210.14	903.18	2917.73	422.76	418.95	538.18	1343.68	459.963	-1.5466	0.0275877	0.229885
RNF187	9	0	14	0	0	1	0.4	0	0.49	0	0	0.04	0.296667	0.0133333	-4.4757	0.0276599	0.230168
TMED3	7	2	2	0	0	0	0.31	0.08	0.07	0	0	0	0.153333	0.001	-7.2605	0.0278023	0.230684
K07486	21	24	34	5	8	19	0.93	0.97	1.2	0.19	0.28	0.77	1.03333	0.413333	-1.3219	0.0281188	0.231433
CDKN1A,P21,CIP1	9	2	9	0	2	0	0.4	0.08	0.32	0	0.07	0	0.266667	0.0233333	-3.5146	0.028541	0.232687
44806	18	16	25	10	5	11	0.79	0.65	0.88	0.38	0.18	0.45	0.773333	0.336667	-1.1998	0.0285146	0.232687
TSPAN3	11	5	13	4	0	0	0.49	0.2	0.46	0.15	0	0	0.383333	0.05	-2.9386	0.0288407	0.23418
ID1	9	11	11	4	4	0	0.4	0.45	0.39	0.15	0.14	0	0.413333	0.0966667	-2.0962	0.0289681	0.234309
PNO1,DIM2	2403	361	834	719	457	342	105.99	14.61	29.33	27.67	16.11	13.94	49.9767	19.24	-1.3771	0.0289137	0.234309
gtrB,csbB	21	14	7	3	8	2	0.93	0.57	0.25	0.12	0.28	0.08	0.583333	0.16	-1.8662	0.0290189	0.234366
TC.APA	73607	15881	21998	15607	16258	19925	3246.74	642.86	773.75	600.53	573.2	812.19	1554.45	661.973	-1.2316	0.0292053	0.235555
K17325,glpT	39	0	0	0	0	0	1.72	0	0	0	0	0	0.573333	0.001	-9.1632	0.029834	0.23922
glbN	22	98	210	380	365	201	0.97	3.97	7.39	14.62	12.87	8.19	4.11	11.8933	1.5329	0.0298907	0.23922
STAT3	5	4	10	0	0	2	0.22	0.16	0.35	0	0	0.08	0.243333	0.0266667	-3.1898	0.0300312	0.239972
PLD3_4	25	9	7	4	5	4	1.1	0.36	0.25	0.15	0.18	0.16	0.57	0.163333	-1.8031	0.0306533	0.243331
SCAMP	9	14	9	2	0	5	0.4	0.57	0.32	0.08	0	0.2	0.43	0.0933333	-2.2039	0.030857	0.243657
ITPR3	8	8	14	5	2	2	0.35	0.32	0.49	0.19	0.07	0.08	0.386667	0.113333	-1.7705	0.0309074	0.243657
uaZ	141	197	107	278	360	309	6.22	7.97	3.76	10.7	12.69	12.6	5.98333	11.9967	1.0036	0.0310982	0.243657
KCNH2,KV11.1	66	192	188	375	362	230	2.91	7.77	6.61	14.43	12.76	9.38	5.76333	12.19	1.0807	0.0310692	0.243657
TRAPPC8,TRS85	506	1765	2026	3281	3249	2916	22.32	71.45	71.26	126.25	114.55	118.86	55.01	119.887	1.1239	0.0310854	0.243657
plsC	1473	5456	5173	8881	10650	7606	64.97	220.86	181.95	341.72	375.48	310.04	155.927	342.413	1.1349	0.0310061	0.243657
amn	1	0	0	11	8	1	0.04	0	0	0.42	0.28	0.04	0.0133333	0.246667	4.2095	0.0308459	0.243657
EXT1	12	7	9	0	0	4	0.53	0.28	0.32	0	0	0.16	0.376667	0.0533333	-2.8202	0.0314786	0.245618
LSS,ERG7	4	4	13	2	0	1	0.18	0.16	0.46	0.08	0	0.04	0.266667	0.04	-2.737	0.0314408	0.245618
yaaU	6	4	8	0	0	2	0.26	0.16	0.28	0	0	0.08	0.233333	0.0266667	-3.1293	0.0318662	0.24678
SSR2	9	26	17	2	10	6	0.4	1.05	0.6	0.08	0.35	0.24	0.683333	0.223333	-1.6134	0.0320286	0.24678
blaTEM	0	0	2	6	7	8	0	0	0.07	0.23	0.25	0.33	0.0233333	0.27	3.5325	0.0319676	0.24678
SLC2A13,ITR	492	1772	1360	2590	3865	2011	21.7	71.73	47.84	99.66	136.27	81.97	47.09	105.967	1.1701	0.0321193	0.247163
hslO	8362	654	1646	1500	1019	1327	368.84	26.47	57.9	57.72	35.93	54.09	151.07	49.2467	-1.6171	0.032798	0.251073
PLXNB	35	6	18	4	6	9	1.54	0.24	0.63	0.15	0.21	0.37	0.803333	0.243333	-1.7231	0.0329763	0.25183
POL5,MYBBP1A	656	51	124	65	10	136	28.94	2.06	4.36	2.5	0.35	5.54	11.7867	2.79667	-2.0754	0.0330836	0.252012
UFC1	9	5	7	1	3	0	0.4	0.2	0.25	0.04	0.11	0	0.283333	0.05	-2.5025	0.0332762	0.25284
ACLY	16	10	39	7	11	8	0.71	0.4	1.37	0.27	0.39	0.33	0.826667	0.33	-1.3248	0.033336	0.252976
TRIP6	3	7	1	0	0	0	0.13	0.28	0.04	0	0	0	0.15	0.001	-7.2288	0.0339694	0.255658
CAST	3	13	4	0	0	2	0.13	0.53	0.14	0	0	0.08	0.266667	0.0266667	-3.3219	0.0341585	0.255889
PDIA4,ERP72	24	27	34	16	8	19	1.06	1.09	1.2	0.62	0.28	0.77	1.11667	0.556667	-1.0043	0.0342288	0.255889
RAC1	5	11	12	0	2	4	0.22	0.45	0.42	0	0.07	0.16	0.363333	0.0766667	-2.2446	0.0343992	0.256844
gatR	1	0	1	14	3	5	0.04	0	0.04	0.54	0.11	0.2	0.0266667	0.283333	3.4094	0.0344663	0.257028
GPX4	36	31	28	5	11	24	1.59	1.25	0.98	0.19	0.39	0.98	1.27333	0.52	-1.292	0.0356861	0.263518
K17322,glpP	35	0	0	0	0	0	1.54	0	0	0	0	0	0.513333	0.001	-9.0038	0.0360673	0.26501
MSH6	193	742	916	1516	1427	1239	8.51	30.04	32.22	58.33	50.31	50.5	23.59	53.0467	1.1691	0.0361267	0.26501
NID	10	14	4	4	0	0	0.44	0.57	0.14	0.15	0	0	0.383333	0.05	-2.9386	0.0365072	0.266321
ACIN1,ACINUS	8	7	8	2	0	3	0.35	0.28	0.28	0.08	0	0.12	0.303333	0.0666667	-2.1859	0.0364961	0.266321
TPGS2	7	3	9	1	0	2	0.31	0.12	0.32	0.04	0	0.08	0.25	0.04	-2.6439	0.0367168	0.266883
nudH	151	605	543	955	1013	923	6.66	24.49	19.1	36.75	35.71	37.62	16.75	36.6933	1.1314	0.0378069	0.272508
DCPS,DCS	69	386	307	623	769	526	3.04	15.63	10.8	23.97	27.11	21.44	9.82333	24.1733	1.2991	0.037787	0.272508
ASPM,ASP	270	1522	1672	2927	3430	2374	11.91	61.61	58.81	112.63	120.93	96.77	44.11	110.11	1.3198	0.0380601	0.274005
prpD	5	4	1	0	0	0	0.22	0.16	0.04	0	0	0	0.14	0.001	-7.1293	0.0382793	0.274653
PML,TRIM19	3	3	6	0	0	1	0.13	0.12	0.21	0	0	0.04	0.153333	0.0133333	-3.5236	0.0384469	0.274822
COL6A	519	405	376	51	0	0	22.89	16.39	13.23	1.96	0	0	17.5033	0.653333	-4.7437	0.0387037	0.27633
K07491	6	12	36	2	9	5	0.26	0.49	1.27	0.08	0.32	0.2	0.673333	0.2	-1.7513	0.0390661	0.277931
HOS2	18	97	74	198	171	118	0.79	3.93	2.6	7.62	6.03	4.81	2.44	6.15333	1.3345	0.0390372	0.277931
CHD3,MI2A	0	12	19	0	2	0	0	0.49	0.67	0	0.07	0	0.386667	0.0233333	-4.0506	0.0394974	0.27911
CITED2	24	7	7	3	6	3	1.06	0.28	0.25	0.12	0.21	0.12	0.53	0.15	-1.821	0.0395093	0.27911
NR	5642	32867	94591	20236	17371	10773	248.86	1330.45	3327.11	778.64	612.44	439.13	1635.47	610.07	-1.4227	0.0394792	0.27911
CTTN,EMS1	16	22	18	7	13	8	0.71	0.89	0.63	0.27	0.46	0.33	0.743333	0.353333	-1.073	0.0394395	0.27911
OXCT	709	2155	1448	2690	3725	2679	31.27	87.23	50.93	103.51	131.33	109.2	56.4767	114.68	1.0219	0.0394892	0.27911
edd	7	3	2	0	0	1	0.31	0.12	0.07	0	0	0.04	0.166667	0.0133333	-3.6439	0.0397647	0.280322
LSG1	6602	1090	2807	2143	1296	1532	291.21	44.12	98.73	82.46	45.69	62.45	144.687	63.5333	-1.1873	0.0397738	0.280322
ectA	33	0	0	0	0	0	1.46	0	0	0	0	0	0.486667	0.001	-8.9268	0.0399158	0.280994
sufB	71	4	5	10	6	2	3.13	0.16	0.18	0.38	0.21	0.08	1.15667	0.223333	-2.3727	0.0402479	0.282753
galP	72	429	173	623	1092	347	3.18	17.37	6.09	23.97	38.5	14.14	8.88	25.5367	1.5239	0.0405073	0.283834
PTK7,CCK4	7	9	7	0	4	1	0.31	0.36	0.25	0	0.14	0.04	0.306667	0.06	-2.3536	0.0406146	0.284255
cpdA	0	5	3	11	11	16	0	0.2	0.11	0.42	0.39	0.65	0.103333	0.486667	2.2356	0.040801	0.285229
ATG11	424	1860	1945	2916	3798	2953	18.7	75.29	68.41	112.2	133.9	120.37	54.1333	122.157	1.1741	0.0413809	0.287125
PARP	61	542	501	1092	1547	635	2.69	21.94	17.62	42.02	54.54	25.88	14.0833	40.8133	1.5351	0.0416047	0.287845
RIOK1	4668	622	1293	1204	684	968	205.9	25.18	45.48	46.33	24.12	39.46	92.1867	36.6367	-1.3313	0.0417161	0.288124
ABC.CD.A	628	114	215	117	124	198	27.7	4.61	7.56	4.5	4.37	8.07	13.29	5.64667	-1.2349	0.0417405	0.288124
LYPLA1	2	2	6	0	0	0	0.09	0.08	0.21	0	0	0	0.126667	0.001	-6.9849	0.0421043	0.28933
ARL8	4	3	2	0	0	0	0.18	0.12	0.07	0	0	0	0.123333	0.001	-6.9464	0.0420968	0.28933
fdnG	2	4	6	0	1	0	0.09	0.16	0.21	0	0.04	0	0.153333	0.0133333	-3.5236	0.0420149	0.28933
IDAX	8	6	15	2	5	0	0.35	0.24	0.53	0.08	0.18	0	0.373333	0.0866667	-2.1069	0.042168	0.28933
ccmC	5	13	10	3	1	4	0.22	0.53	0.35	0.12	0.04	0.16	0.366667	0.106667	-1.7814	0.0422029	0.28933
PDPR	1129	2695	541	602	972	673	49.8	109.09	19.03	23.16	34.27	27.43	59.3067	28.2867	-1.0681	0.0421234	0.28933
NRBP	21	13	13	8	6	0	0.93	0.53	0.46	0.31	0.21	0	0.64	0.173333	-1.8845	0.0423814	0.290207
ULK2,ATG1	1062	4075	4073	6003	9051	5508	46.84	164.96	143.26	230.98	319.1	224.52	118.353	258.2	1.1254	0.0424271	0.290207
SSR4	10	7	10	3	2	4	0.44	0.28	0.35	0.12	0.07	0.16	0.356667	0.116667	-1.6122	0.0427182	0.291868
HGS,HRS,VPS27	14	3	18	5	0	2	0.62	0.12	0.63	0.19	0	0.08	0.456667	0.09	-2.3431	0.0428037	0.292121
LRRK1	2	7	3	0	0	1	0.09	0.28	0.11	0	0	0.04	0.16	0.0133333	-3.585	0.0430263	0.292977
ACOT7	5	15	5	2	0	3	0.22	0.61	0.18	0.08	0	0.12	0.336667	0.0666667	-2.3363	0.0433217	0.293307
wzxE	7	10	6	2	3	2	0.31	0.4	0.21	0.08	0.11	0.08	0.306667	0.09	-1.7687	0.0435629	0.293307
NOC4,UTP19	3252	488	1229	875	458	896	143.44	19.75	43.23	33.67	16.15	36.52	68.8067	28.78	-1.2575	0.0435011	0.293307
NRT,narK,nrtP,nasA	11135	22251	104467	20692	22650	12973	491.16	900.72	3674.49	796.19	798.55	528.81	1688.79	707.85	-1.2545	0.0432084	0.293307
ACAA2	114	3770	2086	8602	8671	5621	5.03	152.61	73.37	330.99	305.71	229.12	77.0033	288.607	1.9061	0.0440216	0.295749
PGAM5	7565	1935	2476	1714	2801	1839	333.69	78.33	87.09	65.95	98.75	74.96	166.37	79.8867	-1.0584	0.0442113	0.296693
PUF60	12	14	25	1	8	9	0.53	0.57	0.88	0.04	0.28	0.37	0.66	0.23	-1.5208	0.0448329	0.299864
HADHA	299	3387	2735	5714	7663	5478	13.19	137.1	96.2	219.86	270.17	223.3	82.1633	237.777	1.533	0.0450934	0.300939
K09712	6	5	1	0	1	0	0.26	0.2	0.04	0	0.04	0	0.166667	0.0133333	-3.6439	0.0458913	0.303356
bglK	2	3	7	0	0	1	0.09	0.12	0.25	0	0	0.04	0.153333	0.0133333	-3.5236	0.0459584	0.303356
allA	326	819	1366	2001	1674	1431	14.38	33.15	48.05	76.99	59.02	58.33	31.86	64.78	1.0238	0.0462008	0.303678
LMAN2,VIP36	16	14	25	6	4	13	0.71	0.57	0.88	0.23	0.14	0.53	0.72	0.3	-1.263	0.0464061	0.304127
FAH,fahA	544	2133	1110	2779	3502	2438	24	86.34	39.04	106.93	123.47	99.38	49.7933	109.927	1.1425	0.0464452	0.304127
miaA,TRIT1	18	100	262	46	67	26	0.79	4.05	9.22	1.77	2.36	1.06	4.68667	1.73	-1.4378	0.0466715	0.305059
SH3KBP1,CIN85	1	2	8	0	0	0	0.04	0.08	0.28	0	0	0	0.133333	0.001	-7.0589	0.0479846	0.311616
MAP3K9,MLK1	538	7035	5069	11372	14683	11824	23.73	284.78	178.3	437.57	517.67	481.97	162.27	479.07	1.5618	0.0479668	0.311616
SIAT7F,ST6GalNAcVI	5	2	4	1	0	0	0.22	0.08	0.14	0.04	0	0	0.146667	0.0133333	-3.4594	0.0481505	0.312048
ASF1	169	513	589	996	887	695	7.45	20.77	20.72	38.32	31.27	28.33	16.3133	32.64	1.0006	0.0482064	0.312048
nrdD	1	2	12	1	0	0	0.04	0.08	0.42	0.04	0	0	0.18	0.0133333	-3.7549	0.0483042	0.312319
PTPN14_21	2	8	2	0	1	0	0.09	0.32	0.07	0	0.04	0	0.16	0.0133333	-3.585	0.0488174	0.313837
CRABP2	14	3	11	0	0	4	0.62	0.12	0.39	0	0	0.16	0.376667	0.0533333	-2.8202	0.0487373	0.313837
petA	82	2	2	2	12	2	3.62	0.08	0.07	0.08	0.42	0.08	1.25667	0.193333	-2.7004	0.049048	0.313837
sdhD,frdD	10	4	3	1	2	0	0.44	0.16	0.11	0.04	0.07	0	0.236667	0.0366667	-2.6903	0.0488706	0.313837
BLVRA,bvdR	1	3	6	0	0	0	0.04	0.12	0.21	0	0	0	0.123333	0.001	-6.9464	0.0498806	0.31754
ATPF1D,atpH	90	6	10	5	14	12	3.97	0.24	0.35	0.19	0.49	0.49	1.52	0.39	-1.9625	0.0497398	0.31754
astA	2	2	1	6	9	10	0.09	0.08	0.04	0.23	0.32	0.41	0.07	0.32	2.1926	0.0497949	0.31754
id	COUNT_LLLN1	COUNT_LLLN2	COUNT_LLLN3	COUNT_HLHN1	COUNT_HLHN2	COUNT_HLHN3	COUNT_LLLN1_CPM	COUNT_LLLN2_CPM	COUNT_LLLN3_CPM	COUNT_HLHN1_CPM	COUNT_HLHN2_CPM	COUNT_HLHN3_CPM	LLLN_mean	HLHN_mean	log2(fc)	PValue	FDR

## Sheet: Table S4
Table S6: Thalassiosira punctigera (CCAP 1085/19) differential expression genes in HLLN compare to LLLN treatments
id	LLLN1	LLLN2	LLLN3	HLLN1	HLLN2	HLLN3	LLLN1_CPM	LLLN2_CPM	LLLN3_CPM	HLLN1_CPM	HLLN2_CPM	HLLN3_CPM	LLLN_mean	HLLN_mean	log2(fc)	PValue	FDR
maeB	1001	1272	1431	10465	8625	10065	31.33	39.13	43.86	315.22	305.36	347.71	38.1067	322.763	3.0824	1.06633e-104	5.05226e-101
acuB	157	161	183	1352	1496	1517	4.91	4.95	5.61	40.72	52.97	52.41	5.15667	48.7	3.2394	3.02146e-64	7.15784e-61
ECHS1	194	223	197	1511	1298	1452	6.07	6.86	6.04	45.51	45.96	50.16	6.32333	47.21	2.9003	2.26024e-62	3.56967e-59
CAF16	10030	10536	9355	2278	2284	2335	313.95	324.14	286.76	68.62	80.86	80.67	308.283	76.7167	-2.0066	2.56558e-60	3.03893e-57
PPOX,hemY	602	732	444	4871	4146	4649	18.84	22.52	13.61	146.72	146.79	160.61	18.3233	151.373	3.0464	8.2306e-56	7.79931e-53
MSH4	218	198	257	1469	1469	1404	6.82	6.09	7.88	44.25	52.01	48.5	6.93	48.2533	2.7997	1.67305e-53	1.32115e-50
PRC1	527	1021	1062	8826	6634	10180	16.5	31.41	32.55	265.85	234.87	351.69	26.82	284.137	3.4052	2.53896e-51	1.71851e-48
AURKX	1743	1790	1547	9353	8777	12611	54.56	55.07	47.42	281.73	310.75	435.67	52.35	342.717	2.7108	7.31147e-50	4.33022e-47
SDHA,SDH1	1733	1703	1707	6733	7364	6754	54.25	52.39	52.32	202.81	260.72	233.33	52.9867	232.287	2.1322	1.23788e-48	6.51676e-46
G6PD,zwf	3919	4330	4924	16238	19293	16581	122.67	133.21	150.93	489.11	683.06	572.82	135.603	581.663	2.1008	7.0954e-43	3.3618e-40
CRY	6486	6454	7446	2236	2149	2213	203.02	198.56	228.24	67.35	76.08	76.45	209.94	73.2933	-1.5182	2.12978e-42	9.17354e-40
LSC1	276	376	320	1851	2355	2744	8.64	11.57	9.81	55.75	83.38	94.8	10.0067	77.9767	2.9621	3.576e-42	1.41193e-39
NPHP4	63	68	104	1523	687	1564	1.97	2.09	3.19	45.87	24.32	54.03	2.41667	41.4067	4.0988	4.56386e-42	1.66335e-39
yhbH	93	168	171	1660	980	1482	2.91	5.17	5.24	50	34.7	51.2	4.44	45.3	3.3509	3.05048e-41	1.01219e-38
phhA,PAH	135	103	135	962	966	1303	4.23	3.17	4.14	28.98	34.2	45.01	3.84667	36.0633	3.2289	3.20449e-41	1.01219e-38
cruP	5468	5053	5749	1923	1494	1766	171.16	155.45	176.22	57.92	52.89	61.01	167.61	57.2733	-1.5492	1.16521e-39	3.45046e-37
HSP90B,TRA1	16511	17269	19344	55931	43572	44615	516.82	531.28	592.95	1684.72	1542.65	1541.31	547.017	1589.56	1.539	3.06795e-39	8.55055e-37
LSC2	741	844	1003	3478	2830	3509	23.19	25.97	30.74	104.76	100.19	121.23	26.6333	108.727	2.0294	2.49518e-38	6.56786e-36
K15404,CER1	14947	15590	18033	6730	4908	5592	467.86	479.62	552.76	202.72	173.77	193.19	500.08	189.893	-1.397	5.5734e-38	1.38983e-35
ATS1	9590	10866	12157	4316	3159	3084	300.18	334.29	372.64	130	111.84	106.54	335.703	116.127	-1.5315	7.94915e-38	1.85098e-35
IFT52	48	46	53	859	415	820	1.5	1.42	1.62	25.87	14.69	28.33	1.51333	22.9633	3.9235	8.20402e-38	1.85098e-35
TRAF3IP1,IFT54	134	103	199	2030	1043	2373	4.19	3.17	6.1	61.15	36.93	81.98	4.48667	60.02	3.7417	2.81316e-37	6.05852e-35
SCJ1	1954	2861	2092	9689	8409	9846	61.16	88.02	64.13	291.85	297.72	340.15	71.1033	309.907	2.1238	5.16157e-37	1.06328e-34
IFT46	703	360	593	5124	3272	6428	22	11.08	18.18	154.34	115.84	222.07	17.0867	164.083	3.2635	4.23229e-34	8.35525e-32
glk	838	923	975	3798	3338	2625	26.23	28.4	29.89	114.4	118.18	90.69	28.1733	107.757	1.9354	1.25535e-33	2.37914e-31
trpD	785	1156	1153	4538	3841	3419	24.57	35.56	35.34	136.69	135.99	118.12	31.8233	130.267	2.0333	2.04824e-33	3.73252e-31
B9D1	141	44	90	1453	1045	1725	4.41	1.35	2.76	43.77	37	59.59	2.84	46.7867	4.0421	5.04948e-33	8.8609e-31
FAD4	2023	2182	1681	575	457	460	63.32	67.13	51.53	17.32	16.18	15.89	60.66	16.4633	-1.8815	6.8386e-33	1.15719e-30
ispD	473	755	497	3074	2424	3206	14.81	23.23	15.23	92.59	85.82	110.76	17.7567	96.39	2.4405	1.14109e-32	1.8643e-30
TTN	1231	1059	1193	6370	3712	6491	38.53	32.58	36.57	191.87	131.42	224.24	35.8933	182.51	2.3462	2.14176e-31	3.38255e-29
SPAG1	253	130	286	2824	1399	3251	7.92	4	8.77	85.06	49.53	112.31	6.89667	82.3	3.5769	2.80772e-31	4.29129e-29
SYT7	1552	2051	2312	7153	5825	5791	48.58	63.1	70.87	215.46	206.23	200.06	60.85	207.25	1.768	3.68118e-31	5.45045e-29
KIFC1	2073	2102	2323	8773	6220	10060	64.89	64.67	71.21	264.26	220.22	347.54	66.9233	277.34	2.0511	4.93997e-31	7.0926e-29
dapB	3189	4019	4895	1343	1166	1169	99.82	123.64	150.04	40.45	41.28	40.39	124.5	40.7067	-1.6128	5.31779e-31	7.4105e-29
rutB	519	627	454	2446	1891	2544	16.25	19.29	13.92	73.68	66.95	87.89	16.4867	76.1733	2.208	9.77598e-31	1.32339e-28
PEPCK	671	785	713	3733	4575	2615	21	24.15	21.86	112.44	161.98	90.34	22.3367	121.587	2.4445	1.03552e-30	1.36286e-28
manB	408	800	547	3098	3168	2935	12.77	24.61	16.77	93.32	112.16	101.4	18.05	102.293	2.5026	1.18274e-30	1.51455e-28
DNAAF5	173	71	152	1507	1027	1826	5.42	2.18	4.66	45.39	36.36	63.08	4.08667	48.2767	3.5623	1.28977e-30	1.60814e-28
CETN1	1799	1036	1365	9765	6558	12859	56.31	31.87	41.84	294.14	232.18	444.24	43.34	323.52	2.9001	1.46897e-30	1.7846e-28
TMEM231	39	38	58	782	336	785	1.22	1.17	1.78	23.55	11.9	27.12	1.39	20.8567	3.9074	8.14118e-30	9.64323e-28
BMP1,TLD	11062	13856	14532	5369	4813	5316	346.26	426.28	445.44	161.72	170.4	183.65	405.993	171.923	-1.2397	6.47922e-29	7.48745e-27
gcvT,AMT	717	651	610	2443	2583	2159	22.44	20.03	18.7	73.59	91.45	74.59	20.39	79.8767	1.9699	8.5917e-29	9.69226e-27
MEP	3588	7413	6204	37379	27737	22107	112.31	228.06	190.17	1125.91	982.02	763.73	176.847	957.22	2.4364	6.91842e-28	7.62314e-26
PFKFB2	1891	2016	2013	839	666	712	59.19	62.02	61.7	25.27	23.58	24.6	60.97	24.4833	-1.3163	2.73118e-27	2.94098e-25
GRHPR	6697	11117	12114	2957	2254	1750	209.63	342.01	371.33	89.07	79.8	60.46	307.657	76.4433	-2.0089	4.07363e-27	4.28908e-25
SYT4	677	833	699	2328	2410	2206	21.19	25.63	21.43	70.12	85.33	76.21	22.75	77.22	1.7631	1.87329e-26	1.92949e-24
SCC2,NIPBL	4117	5415	5868	15917	12527	16041	128.87	166.59	179.87	479.44	443.51	554.17	158.443	492.373	1.6358	2.09767e-26	2.11463e-24
DZIP1	101	30	94	1002	744	1355	3.16	0.92	2.88	30.18	26.34	46.81	2.32	34.4433	3.892	2.64356e-26	2.60941e-24
H4	8515	9551	11391	28145	23854	31235	266.53	293.83	349.16	847.77	844.54	1079.07	303.173	923.793	1.6074	2.78264e-26	2.69065e-24
rep	370	431	589	2036	1506	2148	11.58	13.26	18.05	61.33	53.32	74.21	14.2967	62.9533	2.1386	2.06114e-25	1.95314e-23
SYT3	920	798	961	3479	3152	2373	28.8	24.55	29.46	104.79	111.6	81.98	27.6033	99.4567	1.8492	2.41158e-25	2.2404e-23
TUBA	44051	39682	41170	105171	100912	112936	1378.86	1220.8	1261.97	3167.9	3572.75	3901.59	1287.21	3547.41	1.4625	5.15232e-25	4.69455e-23
TSTA3,fcl	30004	32266	31247	13799	14015	13852	939.17	992.65	957.8	415.65	496.2	478.54	963.207	463.463	-1.0554	8.21638e-25	7.34514e-23
DPH4,DNAJC24	488	481	383	1637	1546	1760	15.28	14.8	11.74	49.31	54.74	60.8	13.94	54.95	1.9789	1.39173e-24	1.22111e-22
KIF15	742	987	1077	5763	2841	6496	23.23	30.36	33.01	173.59	100.58	224.42	28.8667	166.197	2.5254	1.67367e-24	1.44179e-22
HFM1,MER3	1320	958	694	4634	6340	5290	41.32	29.47	21.27	139.58	224.46	182.75	30.6867	182.263	2.5703	2.68043e-24	2.26783e-22
TUBB	25430	22527	24507	65885	50706	60357	795.99	693.04	751.2	1984.55	1795.22	2085.15	746.743	1954.97	1.3885	2.9481e-24	2.45055e-22
NNT	1626	2335	2163	6103	6145	7733	50.9	71.84	66.3	183.83	217.56	267.15	63.0133	222.847	1.8223	4.99749e-24	4.08243e-22
DNAI2	311	249	343	1966	1013	2031	9.73	7.66	10.51	59.22	35.86	70.16	9.3	55.08	2.5662	6.46751e-24	5.10718e-22
HSP20	885	1284	1435	5268	5960	3623	27.7	39.5	43.99	158.68	211.01	125.16	37.0633	164.95	2.154	1.33083e-23	1.03368e-21
argC	6213	6165	6655	2784	2809	2722	194.48	189.66	203.99	83.86	99.45	94.04	196.043	92.45	-1.0844	1.40417e-23	1.07306e-21
aqpZ	460	762	892	3051	2435	3193	14.4	23.44	27.34	91.9	86.21	110.31	21.7267	96.14	2.1457	1.72974e-23	1.29284e-21
thrB2	55	88	69	438	476	440	1.72	2.71	2.12	13.19	16.85	15.2	2.18333	15.08	2.788	1.7484e-23	1.29284e-21
BCP,PRXQ,DOT5	2951	3363	3292	8235	7319	6538	92.37	103.46	100.91	248.05	259.13	225.87	98.9133	244.35	1.3047	1.77363e-23	1.29284e-21
CALR	3417	4553	3484	12184	9292	9782	106.96	140.07	106.79	367	328.98	337.94	117.94	344.64	1.547	2.01386e-23	1.44571e-21
H2A	9485	9556	11383	34293	24998	42473	296.89	293.99	348.92	1032.96	885.04	1467.31	313.267	1128.44	1.8489	2.77066e-23	1.95931e-21
METTL21B,EEF1AKMT3	1730	1742	1867	813	627	637	54.15	53.59	57.23	24.49	22.2	22.01	54.99	22.9	-1.2638	3.42375e-23	2.38555e-21
MAD2	2536	2862	3160	7347	6260	5911	79.38	88.05	96.86	221.3	221.63	204.21	88.0967	215.713	1.292	5.58454e-23	3.83472e-21
DNAAF3,PF22	138	80	140	1141	546	1129	4.32	2.46	4.29	34.37	19.33	39	3.69	30.9	3.0659	6.70142e-23	4.47202e-21
cynS	84	128	181	818	638	787	2.63	3.94	5.55	24.64	22.59	27.19	4.04	24.8067	2.6183	8.01412e-23	5.27373e-21
KIF3B	51	14	63	831	419	652	1.6	0.43	1.93	25.03	14.83	22.52	1.32	20.7933	3.9775	8.85323e-23	5.74611e-21
allD	1138	1228	1149	3105	2730	2639	35.62	37.78	35.22	93.53	96.65	91.17	36.2067	93.7833	1.3731	1.77068e-22	1.13371e-20
MSH6	2879	3446	4227	10077	7966	9513	90.12	106.02	129.57	303.53	282.03	328.64	108.57	304.733	1.4889	2.16867e-22	1.37002e-20
ADD	9660	14759	15101	5407	4554	4346	302.37	454.06	462.89	162.87	161.23	150.14	406.44	158.08	-1.3624	2.28628e-22	1.42531e-20
CYP709	1402	1943	2066	601	422	593	43.88	59.78	63.33	18.1	14.94	20.49	55.6633	17.8433	-1.6413	3.63714e-22	2.23802e-20
DGAT1	1472	1602	1503	3903	3342	4032	46.08	49.29	46.07	117.56	118.32	139.29	47.1467	125.057	1.4074	7.18151e-22	4.3623e-20
ECM14	1004	1195	1556	9061	4716	3941	31.43	36.76	47.7	272.93	166.97	136.15	38.63	192.017	2.3134	7.40267e-22	4.43973e-20
RPP25	206	240	120	1222	874	1418	6.45	7.38	3.68	36.81	30.94	48.99	5.83667	38.9133	2.737	8.04347e-22	4.76374e-20
ilvC	166595	149463	158130	77198	66706	75327	5214.66	4598.18	4847.11	2325.32	2361.7	2602.31	4886.65	2429.78	-1.008	8.59981e-22	5.03036e-20
upp,UPRT	3200	3062	3048	7373	7496	7900	100.16	94.2	93.43	222.09	265.39	272.92	95.93	253.467	1.4017	1.22061e-21	7.05274e-20
IFT81	215	97	188	1549	769	1582	6.73	2.98	5.76	46.66	27.23	54.65	5.15667	42.8467	3.0547	1.46753e-21	8.37732e-20
PDE6D	88	36	75	790	408	979	2.75	1.11	2.3	23.8	14.45	33.82	2.05333	24.0233	3.5484	1.53998e-21	8.63402e-20
fdhC	1828	2248	2490	9214	5200	9605	57.22	69.16	76.33	277.54	184.1	331.82	67.57	264.487	1.9687	1.54895e-21	8.63402e-20
TBCA	1139	964	1094	4282	2938	5558	35.65	29.66	33.53	128.98	104.02	192.01	32.9467	141.67	2.1043	1.63866e-21	9.02789e-20
ADK	5160	4808	3708	1402	1389	1583	161.52	147.92	113.66	42.23	49.18	54.69	141.033	48.7	-1.534	2.98041e-21	1.62313e-19
pdxS,pdx1	22576	21396	18042	9732	7939	8396	706.66	658.24	553.04	293.14	281.08	290.06	639.313	288.093	-1.15	1.63275e-20	8.7909e-19
ftnA,ftn	444	538	500	1402	1266	1438	13.9	16.55	15.33	42.23	44.82	49.68	15.26	45.5767	1.5785	3.18076e-20	1.69331e-18
SDHB,SDH2	405	599	308	1854	1814	1967	12.68	18.43	9.44	55.85	64.22	67.95	13.5167	62.6733	2.2131	4.69948e-20	2.47402e-18
GLT1	1699	3022	2418	8079	6507	7106	53.18	92.97	74.12	243.35	230.38	245.49	73.4233	239.74	1.7072	6.23425e-20	3.24592e-18
kdnA	15052	14666	13603	7085	6703	5814	471.15	451.19	416.97	213.41	237.32	200.86	446.437	217.197	-1.0395	8.68772e-20	4.47417e-18
CYP21A	940	1139	1156	4015	2511	2666	29.42	35.04	35.43	120.94	88.9	92.1	33.2967	100.647	1.5958	8.99702e-20	4.58364e-18
DNAL1	138	60	124	1056	511	1211	4.32	1.85	3.8	31.81	18.09	41.84	3.32333	30.58	3.2019	1.26231e-19	6.36256e-18
ncd2,npd	614	514	749	2858	2594	1631	19.22	15.81	22.96	86.09	91.84	56.35	19.33	78.0933	2.0144	1.98042e-19	9.87708e-18
TTC30,DYF1	100	77	138	907	406	863	3.13	2.37	4.23	27.32	14.37	29.81	3.24333	23.8333	2.8774	3.72751e-19	1.82957e-17
nadA	4768	5323	4709	2145	2015	2326	149.25	163.76	144.34	64.61	71.34	80.36	152.45	72.1033	-1.0802	3.74564e-19	1.82957e-17
HAO	1221	1701	1313	562	385	350	38.22	52.33	40.25	16.93	13.63	12.09	43.6	14.2167	-1.6167	4.78567e-19	2.31372e-17
FAD3,FAD7,FAD8,desB	279	565	254	34	44	28	8.73	17.38	7.79	1.02	1.56	0.97	11.3	1.18333	-3.2554	9.07571e-19	4.34351e-17
CYP4V2	646	875	855	271	155	214	20.22	26.92	26.21	8.16	5.49	7.39	24.45	7.01333	-1.8017	9.76749e-19	4.62784e-17
UTP30,RSL1D1	4336	4543	4474	2207	1380	1895	135.72	139.76	137.14	66.48	48.86	65.47	137.54	60.27	-1.1903	1.21574e-18	5.70314e-17
fadH	552	1143	959	3861	2614	3907	17.28	35.16	29.4	116.3	92.55	134.97	27.28	114.607	2.0708	1.8789e-18	8.56017e-17
EIF3M	12398	11603	11155	5513	4761	5737	388.07	356.96	341.93	166.06	168.56	198.2	362.32	177.607	-1.0286	1.87897e-18	8.56017e-17
AASS	1313	1874	1734	4653	3490	4321	41.1	57.65	53.15	140.16	123.56	149.28	50.6333	137.667	1.443	2.20499e-18	9.94976e-17
TTC26,IFT56,DYF13	160	77	163	1296	526	1159	5.01	2.37	5	39.04	18.62	40.04	4.12667	32.5667	2.9803	3.76706e-18	1.66807e-16
ABCB6	3798	3716	4883	9424	9415	9636	118.88	114.32	149.68	283.86	333.33	332.89	127.627	316.693	1.3112	3.98539e-18	1.74841e-16
ccmA	915	638	808	3596	2563	2056	28.64	19.63	24.77	108.32	90.74	71.03	24.3467	90.03	1.8867	4.27162e-18	1.85678e-16
RECQL	442	419	568	1486	1207	1614	13.84	12.89	17.41	44.76	42.73	55.76	14.7133	47.75	1.6984	4.60758e-18	1.98461e-16
thnQ,cmmQ	171	256	240	810	686	817	5.35	7.88	7.36	24.4	24.29	28.22	6.86333	25.6367	1.9012	5.0667e-18	2.1627e-16
CARKD	2718	2626	2713	1298	1075	1285	85.08	80.79	83.16	39.1	38.06	44.39	83.01	40.5167	-1.0348	6.09292e-18	2.57752e-16
CTDNEP1,DULLARD,NEM1	634	807	901	2320	2066	1761	19.85	24.83	27.62	69.88	73.15	60.84	24.1	67.9567	1.4956	7.48317e-18	3.11011e-16
ASPM,ASP	726	1346	980	3895	2799	4579	22.72	41.41	30.04	117.32	99.1	158.19	31.39	124.87	1.992	1.09844e-17	4.48656e-16
PGP,PGLP	25678	21485	22992	10079	10958	9608	803.76	660.98	704.77	303.59	387.96	331.93	723.17	341.16	-1.0839	2.40381e-17	9.65193e-16
licD	1215	1354	1420	545	442	579	38.03	41.66	43.53	16.42	15.65	20	41.0733	17.3567	-1.2427	2.74181e-17	1.08942e-15
RRM2	5985	7973	8335	20123	14415	20199	187.34	245.29	255.49	606.13	510.36	697.81	229.373	604.767	1.3987	2.7592e-17	1.08942e-15
CACNA1D,CAV1.3	738	637	805	2688	1714	3220	23.1	19.6	24.68	80.97	60.68	111.24	22.46	84.2967	1.9081	3.60059e-17	1.40988e-15
K02484	121	121	130	476	438	555	3.79	3.72	3.98	14.34	15.51	19.17	3.83	16.34	2.093	4.01947e-17	1.561e-15
POMT,pmt	1857	2111	2151	4389	4457	4098	58.13	64.94	65.93	132.2	157.8	141.57	63	143.857	1.1912	4.0869e-17	1.57429e-15
CDC37	1209	1325	1492	3656	2939	2607	37.84	40.76	45.73	110.12	104.05	90.06	41.4433	101.41	1.291	8.2764e-17	3.13709e-15
DAK,TKFC	1543	1633	1863	4030	3089	3733	48.3	50.24	57.11	121.39	109.36	128.96	51.8833	119.903	1.2085	1.06181e-16	3.96746e-15
K06995	1073	1166	1188	2629	2376	2922	33.59	35.87	36.42	79.19	84.12	100.95	35.2933	88.0867	1.3195	1.06346e-16	3.96746e-15
NGLY1,PNG1	1935	2016	2440	5907	4064	4519	60.57	62.02	74.79	177.93	143.88	156.12	65.7933	159.31	1.2758	1.19989e-16	4.42276e-15
rhaS	763	1184	985	5291	2768	2638	23.88	36.43	30.19	159.37	98	91.13	30.1667	116.167	1.9452	1.20417e-16	4.42276e-15
aguB	86	56	63	371	342	387	2.69	1.72	1.93	11.18	12.11	13.37	2.11333	12.22	2.5317	1.23559e-16	4.50324e-15
fixA,etfB	131	165	137	516	507	593	4.1	5.08	4.2	15.54	17.95	20.49	4.46	17.9933	2.0123	1.57829e-16	5.70833e-15
DNAH	11551	9004	9920	31876	21145	35110	361.56	277.01	304.07	960.15	748.63	1212.94	314.213	973.907	1.632	1.69753e-16	6.09311e-15
SMT1,ERG6	27200	32767	22921	12345	11358	12017	851.4	1008.07	702.59	371.85	402.13	415.15	854.02	396.377	-1.1074	1.86407e-16	6.64059e-15
MIPEP	464	818	634	2144	1780	1797	14.52	25.17	19.43	64.58	63.02	62.08	19.7067	63.2267	1.6818	2.08892e-16	7.38604e-15
DNAAF1,LRRC50,ODA7	129	49	177	1281	552	1091	4.04	1.51	5.43	38.59	19.54	37.69	3.66	31.94	3.1254	2.84977e-16	9.85562e-15
WDR35,IFT121	1032	526	694	3179	2333	3720	32.3	16.18	21.27	95.76	82.6	128.51	23.25	102.29	2.1374	6.48506e-16	2.17916e-14
CENPJ	2442	2978	3151	7528	5663	8903	76.44	91.62	96.59	226.75	200.5	307.57	88.2167	244.94	1.4733	6.88838e-16	2.29839e-14
rbcL	492	1018	1107	246	130	163	15.4	31.32	33.93	7.41	4.6	5.63	26.8833	5.88	-2.1928	9.24555e-16	3.04204e-14
CPB2	1365	1570	1895	9162	4338	4054	42.73	48.3	58.09	275.97	153.59	140.05	49.7067	189.87	1.9335	9.41245e-16	3.0756e-14
SLC22A18	248	275	266	736	748	830	7.76	8.46	8.15	22.17	26.48	28.67	8.12333	25.7733	1.6657	9.58285e-16	3.10983e-14
SYVN1,HRD1	1054	1387	1967	4368	3694	4383	32.99	42.67	60.29	131.57	130.78	151.42	45.3167	137.923	1.6058	1.00172e-15	3.22868e-14
COQ7	121	170	183	591	534	813	3.79	5.23	5.61	17.8	18.91	28.09	4.87667	21.6	2.1471	1.16502e-15	3.72964e-14
ANKRD28	449	385	542	1824	1341	1083	14.05	11.84	16.61	54.94	47.48	37.41	14.1667	46.61	1.7181	1.85031e-15	5.8445e-14
MTFMT,fmt	755	844	646	2009	1759	1786	23.63	25.97	19.8	60.51	62.28	61.7	23.1333	61.4967	1.4105	2.08055e-15	6.48529e-14
NUF2,CDCA1	1178	1285	1348	2672	2580	2822	36.87	39.53	41.32	80.48	91.34	97.49	39.24	89.77	1.1939	2.3002e-15	7.12311e-14
thiC	541	938	602	2101	2335	2102	16.93	28.86	18.45	63.29	82.67	72.62	21.4133	72.86	1.7666	2.71974e-15	8.36762e-14
thiJ	685	675	723	1618	1875	2184	21.44	20.77	22.16	48.74	66.38	75.45	21.4567	63.5233	1.5659	3.08544e-15	9.43151e-14
CACNA2D2	56	24	120	848	443	576	1.75	0.74	3.68	25.54	15.68	19.9	2.05667	20.3733	3.3083	3.49148e-15	1.05367e-13
DNAL4	307	161	229	1388	710	1868	9.61	4.95	7.02	41.81	25.14	64.53	7.19333	43.8267	2.6071	6.16503e-15	1.81428e-13
NOP1,FBL	8358	9045	7921	3750	2325	3961	261.62	278.27	242.8	112.96	82.32	136.84	260.897	110.707	-1.2367	7.779e-15	2.27357e-13
MSFD7,SLC49A4	1667	2837	2436	7593	4985	5885	52.18	87.28	74.67	228.71	176.49	203.31	71.3767	202.837	1.5068	7.83887e-15	2.27357e-13
SIAT4B	1122	1072	901	336	295	408	35.12	32.98	27.62	10.12	10.44	14.1	31.9067	11.5533	-1.4655	7.86968e-15	2.27357e-13
LSM3	405	417	637	1683	1294	1231	12.68	12.83	19.53	50.69	45.81	42.53	15.0133	46.3433	1.6261	7.9916e-15	2.2948e-13
TRAP1,HSP75	2113	2181	2693	5341	4477	4315	66.14	67.1	82.55	160.88	158.51	149.07	71.93	156.153	1.1183	8.7715e-15	2.50121e-13
stsC	22527	20876	17699	8758	9750	8280	705.13	642.24	542.52	263.8	345.19	286.05	629.963	298.347	-1.0783	8.816e-15	2.50121e-13
oxlT	156	86	82	497	620	622	4.88	2.65	2.51	14.97	21.95	21.49	3.34667	19.47	2.5405	9.27128e-15	2.61472e-13
USP	4147	5547	5477	11099	9144	10436	129.81	170.65	167.88	334.32	323.74	360.53	156.113	339.53	1.1209	9.54845e-15	2.67695e-13
MPC2	357	419	295	1059	975	1203	11.17	12.89	9.04	31.9	34.52	41.56	11.0333	35.9933	1.7059	1.02157e-14	2.83052e-13
TOP2	4414	7768	8930	29317	15400	26318	138.16	238.98	273.73	883.07	545.23	909.2	216.957	779.167	1.8445	1.14894e-14	3.14663e-13
SEL1,SEL1L	3887	4344	4535	8454	8259	7436	121.67	133.64	139.01	254.65	292.41	256.89	131.44	267.983	1.0277	1.52497e-14	4.15249e-13
SMC3,CSPG6	5445	5876	8859	16664	15134	15344	170.44	180.77	271.55	501.94	535.81	530.09	207.587	522.613	1.332	3.57211e-14	9.61627e-13
HXT	908	1236	1176	2535	2229	2421	28.42	38.03	36.05	76.36	78.92	83.64	34.1667	79.64	1.2209	4.08528e-14	1.09356e-12
MRPP3	552	545	413	1342	1439	1746	17.28	16.77	12.66	40.42	50.95	60.32	15.57	50.5633	1.6993	4.1817e-14	1.11308e-12
IFT88	168	106	203	1017	479	739	5.26	3.26	6.22	30.63	16.96	25.53	4.91333	24.3733	2.3105	4.2512e-14	1.12442e-12
APOD	1103	851	1183	4250	2459	2441	34.53	26.18	36.26	128.02	87.06	84.33	32.3233	99.8033	1.6265	4.8404e-14	1.26706e-12
purD	428	515	559	180	144	173	13.4	15.84	17.13	5.42	5.1	5.98	15.4567	5.5	-1.4907	4.98846e-14	1.29864e-12
NLRP12	774	856	879	2300	2638	1698	24.23	26.33	26.94	69.28	93.4	58.66	25.8333	73.78	1.514	5.30516e-14	1.37354e-12
VPS4	6548	6241	5787	12451	13353	13857	204.96	192	177.39	375.04	472.76	478.72	191.45	442.173	1.2076	5.61549e-14	1.43817e-12
K06950	440	496	435	136	151	132	13.77	15.26	13.33	4.1	5.35	4.56	14.12	4.67	-1.5962	6.27101e-14	1.58043e-12
HS3ST3	1460	1556	1412	3359	3231	2730	45.7	47.87	43.28	101.18	114.39	94.31	45.6167	103.293	1.1791	7.27182e-14	1.82296e-12
CNGA3	35	49	76	533	211	352	1.1	1.51	2.33	16.05	7.47	12.16	1.64667	11.8933	2.8525	9.97819e-14	2.47522e-12
elmMIII	1086	1300	997	450	410	481	33.99	39.99	30.56	13.55	14.52	16.62	34.8467	14.8967	-1.226	1.02794e-13	2.53666e-12
panB	208	289	227	701	692	880	6.51	8.89	6.96	21.12	24.5	30.4	7.45333	25.34	1.7655	1.21926e-13	2.9745e-12
CYP714B	288	262	371	972	735	818	9.01	8.06	11.37	29.28	26.02	28.26	9.48	27.8533	1.5549	1.2242e-13	2.9745e-12
FBXL2_20	169	121	138	798	399	1081	5.29	3.72	4.23	24.04	14.13	37.35	4.41333	25.1733	2.512	1.28457e-13	3.10526e-12
K07126	160	262	182	799	544	850	5.01	8.06	5.58	24.07	19.26	29.36	6.21667	24.23	1.9626	1.53372e-13	3.68872e-12
BUB1	1998	2246	2244	5198	3934	6148	62.54	69.1	68.78	156.57	139.28	212.39	66.8067	169.413	1.3425	1.66265e-13	3.9786e-12
ERCC6L,PICH	726	1044	1304	3232	2157	2836	22.72	32.12	39.97	97.35	76.37	97.97	31.6033	90.5633	1.5189	2.93135e-13	6.90983e-12
CDC28,CDC2	754	868	853	1750	1666	1652	23.6	26.7	26.15	52.71	58.98	57.07	25.4833	56.2533	1.1424	3.37488e-13	7.91594e-12
SGPL1,DPL1	1675	1568	1460	3901	3520	2890	52.43	48.24	44.75	117.5	124.62	99.84	48.4733	113.987	1.2336	3.92681e-13	9.16512e-12
CYP736A	4	13	3	165	112	110	0.13	0.4	0.09	4.97	3.97	3.8	0.206667	4.24667	4.361	3.95814e-13	9.19298e-12
PDE3A	977	2053	1068	5692	4142	3830	30.58	63.16	32.74	171.45	146.65	132.31	42.16	150.137	1.8323	4.07467e-13	9.41747e-12
SYT1	1726	2771	3491	9427	6414	6324	54.03	85.25	107.01	283.96	227.08	218.47	82.0967	243.17	1.5666	4.52397e-13	1.04051e-11
LUT5,CYP97A3	4464	6092	5078	11739	9057	11223	139.73	187.42	155.65	353.6	320.66	387.72	160.933	353.993	1.1373	5.90123e-13	1.34423e-11
UGP2,galU,galF	3583	3078	3738	10286	9760	6121	112.15	94.69	114.58	309.83	345.55	211.46	107.14	288.947	1.4313	6.20065e-13	1.39898e-11
LARP1	4724	4926	5123	9112	8947	10245	147.87	151.55	157.03	274.47	316.76	353.93	152.15	315.053	1.0501	6.85889e-13	1.54016e-11
K15977	234	175	226	629	603	697	7.32	5.38	6.93	18.95	21.35	24.08	6.54333	21.46	1.7136	7.40491e-13	1.65493e-11
bglB	662	901	674	3085	2012	1554	20.72	27.72	20.66	92.92	71.23	53.69	23.0333	72.6133	1.6565	7.63912e-13	1.69926e-11
GOT2	5463	7142	9292	26823	18788	13959	171	219.72	284.82	807.95	665.18	482.24	225.18	651.79	1.5333	8.31027e-13	1.83991e-11
aprE	3699	4447	5009	12340	9265	7516	115.78	136.81	153.54	371.7	328.02	259.65	135.377	319.79	1.2401	1.02982e-12	2.24851e-11
cobB_cbiA	3239	4514	3418	1703	1787	1649	101.39	138.87	104.77	51.3	63.27	56.97	115.01	57.18	-1.0082	1.0776e-12	2.34206e-11
SLC9A10_11	1800	1982	2578	4446	4490	4281	56.34	60.98	79.02	133.92	158.97	147.9	65.4467	146.93	1.1667	1.42176e-12	3.07593e-11
arsH	764	888	918	2753	2251	1545	23.91	27.32	28.14	82.92	79.7	53.37	26.4567	71.9967	1.4443	1.52576e-12	3.2761e-11
TMLHE	784	860	551	1917	1964	2041	24.54	26.46	16.89	57.74	69.53	70.51	22.63	65.9267	1.5426	1.52811e-12	3.2761e-11
PTGES3	530	584	643	1441	1259	1116	16.59	17.97	19.71	43.41	44.57	38.55	18.09	42.1767	1.2213	1.5409e-12	3.28864e-11
K07168	1012	1176	1178	2229	2463	2725	31.68	36.18	36.11	67.14	87.2	94.14	34.6567	82.8267	1.257	1.63694e-12	3.46242e-11
CACYBP,SIP	4293	5423	5465	10891	9112	8373	134.38	166.84	167.52	328.05	322.61	289.26	156.247	313.307	1.0038	1.92965e-12	4.02761e-11
cpt	3403	4777	4389	15372	9472	7806	106.52	146.96	134.53	463.03	335.35	269.67	129.337	356.017	1.4608	1.9498e-12	4.05183e-11
ampC	644	634	803	1742	2227	1489	20.16	19.5	24.61	52.47	78.85	51.44	21.4233	60.92	1.5077	2.4686e-12	5.08531e-11
moeZR,moeBR	164	339	248	956	690	873	5.13	10.43	7.6	28.8	24.43	30.16	7.72	27.7967	1.8482	2.63589e-12	5.40642e-11
LETM1,MDM38	1837	1709	2055	4343	3789	3172	57.5	52.58	62.99	130.82	134.15	109.58	57.69	124.85	1.1138	3.35831e-12	6.85848e-11
ANKFY1	62	75	80	451	336	218	1.94	2.31	2.45	13.58	11.9	7.53	2.23333	11.0033	2.3007	3.62703e-12	7.37548e-11
garR,glxR	116	100	98	330	482	437	3.63	3.08	3	9.94	17.07	15.1	3.23667	14.0367	2.1166	3.76943e-12	7.60678e-11
gltD	2218	3365	2534	6390	5189	6630	69.43	103.52	77.67	192.48	183.71	229.05	83.54	201.747	1.272	3.77288e-12	7.60678e-11
TXNDC5,ERP46	16109	14977	14365	31186	33441	26745	504.23	460.76	440.33	939.37	1183.96	923.96	468.44	1015.76	1.1166	5.04042e-12	9.97039e-11
per,rfbE	89	56	183	2120	886	1538	2.79	1.72	5.61	63.86	31.37	53.13	3.37333	49.4533	3.8738	5.05043e-12	9.97039e-11
CPB1	1174	1646	2230	8920	4437	3757	36.75	50.64	68.36	268.68	157.09	129.79	51.9167	185.187	1.8347	5.6923e-12	1.11909e-10
INO1,ISYNA1	2989	3148	4422	8797	6423	6939	93.56	96.85	135.55	264.98	227.4	239.72	108.653	244.033	1.1673	6.34647e-12	1.24254e-10
GZMA	169	357	351	1288	1247	744	5.29	10.98	10.76	38.8	44.15	25.7	9.01	36.2167	2.0071	6.4566e-12	1.2589e-10
MAK	679	513	519	1566	1323	2113	21.25	15.78	15.91	47.17	46.84	73	17.6467	55.67	1.6575	6.56393e-12	1.27459e-10
mlaF,linL,mkl	887	1575	1132	3324	3933	2659	27.76	48.45	34.7	100.12	139.25	91.86	36.97	110.41	1.5784	7.13531e-12	1.37427e-10
LRRC6	1041	815	1138	2715	1854	2635	32.58	25.07	34.88	81.78	65.64	91.03	30.8433	79.4833	1.3657	8.70933e-12	1.6639e-10
HADH	895	981	1237	3076	2282	1886	28.01	30.18	37.92	92.65	80.79	65.16	32.0367	79.5333	1.3118	9.50464e-12	1.8026e-10
cobC,phpB	1781	1552	1921	4061	3577	6009	55.75	47.75	58.88	122.32	126.64	207.59	54.1267	152.183	1.4914	9.74069e-12	1.8387e-10
DEPDC5	960	1289	1470	2845	2334	2780	30.05	39.66	45.06	85.7	82.63	96.04	38.2567	88.1233	1.2038	1.04683e-11	1.96044e-10
MOCS3,UBA4	437	301	505	1396	911	1461	13.68	9.26	15.48	42.05	32.25	50.47	12.8067	41.59	1.6993	1.29246e-11	2.39206e-10
GNB1	3681	3202	4061	8082	6204	8811	115.22	98.51	124.48	243.44	219.65	304.39	112.737	255.827	1.1822	1.30892e-11	2.4131e-10
MIF	116	116	171	413	460	457	3.63	3.57	5.24	12.44	16.29	15.79	4.14667	14.84	1.8395	1.34721e-11	2.47407e-10
DYNLT	194	77	152	1620	991	2376	6.07	2.37	4.66	48.8	35.09	82.08	4.36667	55.3233	3.6633	1.42776e-11	2.5969e-10
kefB	681	570	618	232	244	240	21.32	17.54	18.94	6.99	8.64	8.29	19.2667	7.97333	-1.2729	1.43054e-11	2.5969e-10
DBP3	3841	4245	3451	2064	1281	1933	120.23	130.6	105.78	62.17	45.35	66.78	118.87	58.1	-1.0328	1.46107e-11	2.64219e-10
rocF,arg	357	344	364	913	1062	767	11.17	10.58	11.16	27.5	37.6	26.5	10.97	30.5333	1.4768	1.59265e-11	2.86919e-10
yghU,yfcG	973	736	771	1928	1919	1921	30.46	22.64	23.63	58.07	67.94	66.36	25.5767	64.1233	1.326	1.85966e-11	3.33753e-10
pncB,NAPRT1	200	372	309	1154	909	692	6.26	11.44	9.47	34.76	32.18	23.91	9.05667	30.2833	1.7415	2.04355e-11	3.63998e-10
NFKBIL2	189	221	156	852	492	521	5.92	6.8	4.78	25.66	17.42	18	5.83333	20.36	1.8033	2.41158e-11	4.24761e-10
cypD_E,CYP102A2_3	2723	3789	4234	13996	7109	7418	85.23	116.57	129.78	421.58	251.69	256.27	110.527	309.847	1.4872	2.4731e-11	4.33983e-10
ALDO	918	1258	1356	2646	2483	2228	28.73	38.7	41.57	79.7	87.91	76.97	36.3333	81.5267	1.166	2.50244e-11	4.37511e-10
CKX	95	117	42	382	497	459	2.97	3.6	1.29	11.51	17.6	15.86	2.62	14.99	2.5164	2.55313e-11	4.44734e-10
SERPINB2,PAI2	12	29	47	381	216	153	0.38	0.89	1.44	11.48	7.65	5.29	0.903333	8.14	3.1717	3.1001e-11	5.38032e-10
HMGCR	3767	4103	3825	9259	6567	6421	117.91	126.23	117.25	278.89	232.5	221.83	120.463	244.407	1.0207	3.22041e-11	5.56872e-10
GANAB	1475	2044	2658	4917	4144	5310	46.17	62.88	81.47	148.11	146.72	183.44	63.5067	159.423	1.3279	3.3339e-11	5.74401e-10
rbcS	165	332	400	59	54	21	5.16	10.21	12.26	1.78	1.91	0.73	9.21	1.47333	-2.6441	3.37609e-11	5.79562e-10
TMEM67,MKS3	342	345	451	1122	732	1104	10.71	10.61	13.82	33.8	25.92	38.14	11.7133	32.62	1.4776	3.61479e-11	6.18299e-10
udh	79	71	113	346	280	343	2.47	2.18	3.46	10.42	9.91	11.85	2.70333	10.7267	1.9884	3.79769e-11	6.44926e-10
MLH3	638	354	442	1387	1364	1510	19.97	10.89	13.55	41.78	48.29	52.17	14.8033	47.4133	1.6794	4.0416e-11	6.81462e-10
pyrD	38	33	26	176	158	299	1.19	1.02	0.8	5.3	5.59	10.33	1.00333	7.07333	2.8176	4.73701e-11	7.95884e-10
mdpC7	148	142	123	613	438	345	4.63	4.37	3.77	18.46	15.51	11.92	4.25667	15.2967	1.8454	5.07775e-11	8.47127e-10
NTAN1	1282	2018	1390	571	586	702	40.13	62.08	42.61	17.2	20.75	24.25	48.2733	20.7333	-1.2193	5.72576e-11	9.48554e-10
NPEPPS	2428	2434	2364	4572	5153	4340	76	74.88	72.46	137.72	182.44	149.93	74.4467	156.697	1.0737	6.83815e-11	1.11337e-09
ACOT9	657	754	676	1444	1330	1372	20.57	23.2	20.72	43.5	47.09	47.4	21.4967	45.9967	1.0974	7.11872e-11	1.15332e-09
RAD52	2047	2478	1942	4340	3971	4132	64.07	76.23	59.53	130.73	140.59	142.75	66.61	138.023	1.0511	7.1322e-11	1.15332e-09
ABCG2.SNQ2	747	852	752	1780	1347	1596	23.38	26.21	23.05	53.62	47.69	55.14	24.2133	52.15	1.1069	8.85392e-11	1.42687e-09
DNAJC27	243	82	185	1695	1221	2400	7.61	2.52	5.67	51.06	43.23	82.91	5.26667	59.0667	3.4874	1.01274e-10	1.62657e-09
EPX,EPO	88	182	111	582	361	520	2.75	5.6	3.4	17.53	12.78	17.96	3.91667	16.09	2.0385	1.05185e-10	1.68368e-09
GLDH	1111	1039	1060	2234	1818	2159	34.78	31.96	32.49	67.29	64.37	74.59	33.0767	68.75	1.0555	1.15678e-10	1.8392e-09
hrpB	213	269	342	690	761	715	6.67	8.28	10.48	20.78	26.94	24.7	8.47667	24.14	1.5099	1.19581e-10	1.89489e-09
SAS_6,SASS6	113	35	110	1235	747	1676	3.54	1.08	3.37	37.2	26.45	57.9	2.66333	40.5167	3.9272	1.38673e-10	2.18283e-09
speB	1284	1559	1235	2810	2926	4268	40.19	47.96	37.86	84.64	103.59	147.45	42.0033	111.893	1.4135	1.42147e-10	2.2301e-09
H3	11183	13469	17912	31119	24105	30480	350.04	414.37	549.05	937.35	853.43	1052.99	437.82	947.923	1.1144	1.5467e-10	2.41062e-09
SIL1,SLS1	2113	2308	2474	13526	21177	8417	66.14	71	75.83	407.42	749.76	290.78	70.99	482.653	2.7653	1.58523e-10	2.46257e-09
USP2	192	85	132	629	464	513	6.01	2.61	4.05	18.95	16.43	17.72	4.22333	17.7	2.0673	1.71082e-10	2.64898e-09
IPI1,TEX10	256	277	279	747	529	663	8.01	8.52	8.55	22.5	18.73	22.9	8.36	21.3767	1.3545	2.19041e-10	3.34779e-09
DDX28	469	675	744	1480	1251	1528	14.68	20.77	22.81	44.58	44.29	52.79	19.42	47.22	1.2819	2.23634e-10	3.39855e-09
MSH5	922	445	516	2094	3060	1716	28.86	13.69	15.82	63.07	108.34	59.28	19.4567	76.8967	1.9827	2.23796e-10	3.39855e-09
SENP7	3126	2755	2972	6077	4774	6460	97.85	84.76	91.1	183.05	169.02	223.17	91.2367	191.747	1.0715	2.35976e-10	3.54938e-09
hemD,UROS	275	351	307	854	604	878	8.61	10.8	9.41	25.72	21.38	30.33	9.60667	25.81	1.4258	2.47018e-10	3.69202e-09
PNPLA8	610	1319	1026	2758	2653	2322	19.09	40.58	31.45	83.08	93.93	80.22	30.3733	85.7433	1.4972	2.93032e-10	4.36599e-09
SGTA	752	715	648	1768	1273	1400	23.54	22	19.86	53.25	45.07	48.37	21.8	48.8967	1.1654	3.12476e-10	4.62659e-09
BRRN1,BRN1,CAPH	3317	4211	5695	10454	7793	9092	103.83	129.55	174.57	314.89	275.91	314.1	135.983	301.633	1.1494	4.24057e-10	6.22037e-09
CPA5	1337	1451	1365	3641	2719	2220	41.85	44.64	41.84	109.67	96.27	76.69	42.7767	94.21	1.1391	4.52886e-10	6.62275e-09
TCTN1_3	100	119	60	422	283	420	3.13	3.66	1.84	12.71	10.02	14.51	2.87667	12.4133	2.1094	5.49246e-10	7.90981e-09
ICP	330	522	465	1808	1081	880	10.33	16.06	14.25	54.46	38.27	30.4	13.5467	41.0433	1.5992	5.70932e-10	8.17244e-09
DES5	3106	3706	2386	1481	1039	1526	97.22	114.01	73.14	44.61	36.79	52.72	94.79	44.7067	-1.0842	5.80437e-10	8.28347e-09
tri	4831	6334	7532	13222	12143	10419	151.22	194.86	230.88	398.27	429.92	359.94	192.32	396.043	1.0421	7.56281e-10	1.06328e-08
PDIA3,GRP58	28	40	80	306	226	225	0.88	1.23	2.45	9.22	8	7.77	1.52	8.33	2.4542	8.32201e-10	1.16312e-08
ERCC4,XPF	26542	32929	36802	94531	62897	50100	830.8	1013.05	1128.08	2847.41	2226.84	1730.8	990.643	2268.35	1.1952	8.84356e-10	1.23238e-08
WDR44,RAB11BP	1590	1297	1789	4376	2573	3267	49.77	39.9	54.84	131.81	91.1	112.86	48.17	111.923	1.2163	8.995e-10	1.2498e-08
ATP13A3_4_5	135	117	135	360	350	442	4.23	3.6	4.14	10.84	12.39	15.27	3.99	12.8333	1.6854	1.0136e-09	1.39201e-08
GEN1,GEN	820	809	961	1759	1629	1477	25.67	24.89	29.46	52.98	57.67	51.03	26.6733	53.8933	1.0147	1.03259e-09	1.41399e-08
MON1	730	539	626	1544	1384	1241	22.85	16.58	19.19	46.51	49	42.87	19.54	46.1267	1.2392	1.07883e-09	1.46462e-08
RPB5,POLR2E	1053	1107	1302	2539	1792	2226	32.96	34.06	39.91	76.48	63.44	76.9	35.6433	72.2733	1.0198	1.27962e-09	1.72239e-08
CYP716A	238	153	134	34	34	16	7.45	4.71	4.11	1.02	1.2	0.55	5.42333	0.923333	-2.5543	1.40556e-09	1.88122e-08
pgm	91970	64274	74682	201714	193009	127432	2878.79	1977.37	2289.2	6075.92	6833.4	4402.38	2381.79	5770.57	1.2767	1.47625e-09	1.97027e-08
TTLL5,TTLL10	328	277	429	1234	629	1094	10.27	8.52	13.15	37.17	22.27	37.79	10.6467	32.41	1.606	1.56983e-09	2.08928e-08
gabD	2953	2633	2399	5291	6272	4884	92.43	81	73.54	159.37	222.06	168.73	82.3233	183.387	1.1555	1.75956e-09	2.32871e-08
DUR3	4476	6380	5976	12057	11692	8862	140.11	196.28	183.18	363.17	413.95	306.15	173.19	361.09	1.06	1.80824e-09	2.38648e-08
SUGT1,SGT1	2752	2793	2536	4683	5146	5194	86.14	85.93	77.74	141.06	182.19	179.44	83.27	167.563	1.0088	2.19654e-09	2.867e-08
HGD,hmgA	1681	2844	1782	930	961	870	52.62	87.49	54.62	28.01	34.02	30.06	64.91	30.6967	-1.0804	2.65289e-09	3.40634e-08
RPB11,POLR2J	336	373	428	940	677	1027	10.52	11.48	13.12	28.31	23.97	35.48	11.7067	29.2533	1.3213	2.83329e-09	3.60864e-08
DUSP3,VHR	376	358	459	168	121	164	11.77	11.01	14.07	5.06	4.28	5.67	12.2833	5.00333	-1.2957	3.0238e-09	3.83068e-08
WDR61,REC14,SKI8	266	236	244	906	819	459	8.33	7.26	7.48	27.29	29	15.86	7.69	24.05	1.645	3.12998e-09	3.9441e-08
spuC	62	42	47	389	182	179	1.94	1.29	1.44	11.72	6.44	6.18	1.55667	8.11333	2.3818	3.52913e-09	4.41187e-08
FUNDC1	991	988	1182	2168	1648	2095	31.02	30.4	36.23	65.3	58.35	72.38	32.55	65.3433	1.0054	3.9409e-09	4.91368e-08
pcaH	5634	4894	5099	10983	12396	8321	176.35	150.56	156.3	330.82	438.88	287.46	161.07	352.387	1.1295	4.14423e-09	5.15364e-08
TFIIF2,GTF2F2,TFG2	286	333	319	788	623	602	8.95	10.24	9.78	23.74	22.06	20.8	9.65667	22.2	1.201	4.85062e-09	5.98496e-08
APRT,apt	127	142	104	522	269	444	3.98	4.37	3.19	15.72	9.52	15.34	3.84667	13.5267	1.8141	5.13921e-09	6.30818e-08
PRSS1_2_3	191396	241943	216118	627765	372537	341890	5990.96	7443.3	6624.59	18909.2	13189.5	11811.2	6686.28	14636.6	1.1303	5.51058e-09	6.74654e-08
UTP6	336	521	521	1208	912	936	10.52	16.03	15.97	36.39	32.29	32.34	14.1733	33.6733	1.2484	5.99824e-09	7.28709e-08
KLHL33	712	749	697	1368	1289	1370	22.29	23.04	21.36	41.21	45.64	47.33	22.23	44.7267	1.0086	6.33516e-09	7.63766e-08
alr	134	204	183	494	382	535	4.19	6.28	5.61	14.88	13.52	18.48	5.36	15.6267	1.5437	6.83116e-09	8.21473e-08
DNAJB12	532	730	783	1687	1133	1865	16.65	22.46	24	50.81	40.11	64.43	21.0367	51.7833	1.2996	7.76959e-09	9.29604e-08
COL6A	268	424	263	1109	677	761	8.39	13.04	8.06	33.4	23.97	26.29	9.83	27.8867	1.5043	8.49896e-09	1.01176e-07
K08884	769	943	518	111	78	283	24.07	29.01	15.88	3.34	2.76	9.78	22.9867	5.29333	-2.1185	8.64699e-09	1.0268e-07
TRMT2B,TRM2	400	584	514	1387	819	1233	12.52	17.97	15.76	41.78	29	42.6	15.4167	37.7933	1.2936	1.69464e-08	1.94884e-07
SHANK	152	85	135	439	305	680	4.76	2.61	4.14	13.22	10.8	23.49	3.83667	15.8367	2.0453	1.86105e-08	2.12987e-07
K11159	38	73	78	228	229	252	1.19	2.25	2.39	6.87	8.11	8.71	1.94333	7.89667	2.0227	2.0499e-08	2.34034e-07
ACSS,acs	1239	1638	1974	3356	2700	3011	38.78	50.39	60.51	101.09	95.59	104.02	49.8933	100.233	1.0064	2.14853e-08	2.44118e-07
acyP	279	177	202	605	749	519	8.73	5.45	6.19	18.22	26.52	17.93	6.79	20.89	1.6213	2.4982e-08	2.82013e-07
orn,REX2,REXO2	64	50	50	255	303	147	2	1.54	1.53	7.68	10.73	5.08	1.69	7.83	2.212	2.71304e-08	3.04606e-07
MUT	378	1093	695	1950	2004	2207	11.83	33.63	21.3	58.74	70.95	76.24	22.2533	68.6433	1.6251	3.33417e-08	3.71701e-07
K07030	2682	3645	3758	10450	5795	5492	83.95	112.14	115.19	314.77	205.17	189.73	103.76	236.557	1.1889	3.45216e-08	3.83052e-07
amphI,nysI	2	8	4	106	39	83	0.06	0.25	0.12	3.19	1.38	2.87	0.143333	2.48	4.1129	3.59126e-08	3.97556e-07
CC2D2A	207	208	226	710	365	837	6.48	6.4	6.93	21.39	12.92	28.92	6.60333	21.0767	1.6744	3.87999e-08	4.2752e-07
SSNA1	60	7	55	361	170	465	1.88	0.22	1.69	10.87	6.02	16.06	1.26333	10.9833	3.12	4.61781e-08	5.01816e-07
B	1300	3407	1675	777	837	644	40.69	104.82	51.34	23.4	29.63	22.25	65.6167	25.0933	-1.3868	4.66871e-08	5.06186e-07
SDO1,SBDS	286	362	330	836	574	659	8.95	11.14	10.12	25.18	20.32	22.77	10.07	22.7567	1.1762	4.98699e-08	5.37153e-07
NOL,NYC1	2516	2528	1920	4351	4169	5162	78.75	77.77	58.85	131.06	147.6	178.33	71.79	152.33	1.0853	5.08529e-08	5.46352e-07
NFKBIE	57	25	54	266	130	315	1.78	0.77	1.66	8.01	4.6	10.88	1.40333	7.83	2.4802	5.24065e-08	5.61769e-07
FUSIP1	392	549	560	1037	1007	933	12.27	16.89	17.17	31.24	35.65	32.23	15.4433	33.04	1.0972	5.50995e-08	5.87976e-07
EXTL2	450	683	474	204	218	234	14.09	21.01	14.53	6.14	7.72	8.08	16.5433	7.31333	-1.1776	6.18924e-08	6.54567e-07
SEC23	4396	5000	6985	12190	10976	8312	137.6	153.82	214.11	367.18	388.6	287.15	168.51	347.643	1.0448	6.49694e-08	6.85579e-07
AKT,KAT,GORK,SKOR	1544	1824	1888	4437	3050	2580	48.33	56.11	57.87	133.65	107.98	89.13	54.1033	110.253	1.027	6.9428e-08	7.27765e-07
COG3,SEC34	1176	1572	2159	3868	3233	2832	36.81	48.36	66.18	116.51	114.46	97.84	50.45	109.603	1.1194	7.352e-08	7.65578e-07
USP21	132	48	88	415	296	341	4.13	1.48	2.7	12.5	10.48	11.78	2.77	11.5867	2.0645	7.54094e-08	7.81816e-07
ATP1A	1261	782	875	2403	1780	2551	39.47	24.06	26.82	72.38	63.02	88.13	30.1167	74.51	1.3069	7.59777e-08	7.85988e-07
ETHE1	125	142	150	496	354	281	3.91	4.37	4.6	14.94	12.53	9.71	4.29333	12.3933	1.5294	7.73159e-08	7.98089e-07
CCNB1	1450	1653	876	496	367	649	45.39	50.85	26.85	14.94	12.99	22.42	41.03	16.7833	-1.2896	7.95918e-08	8.19795e-07
TBCD	770	1156	966	2208	1596	1725	24.1	35.56	29.61	66.51	56.51	59.59	29.7567	60.87	1.0325	8.36628e-08	8.56143e-07
MDH2	200	301	196	572	508	643	6.26	9.26	6.01	17.23	17.99	22.21	7.17667	19.1433	1.4155	1.00403e-07	1.02523e-06
miaA,TRIT1	227	209	245	564	415	548	7.11	6.43	7.51	16.99	14.69	18.93	7.01667	16.87	1.2656	1.11018e-07	1.12635e-06
RNH1	2480	1649	1861	5514	6245	3048	77.63	50.73	57.04	166.09	221.1	105.3	61.8	164.163	1.4095	1.5736e-07	1.55004e-06
CDO1	2109	2070	1580	4248	3093	3464	66.01	63.68	48.43	127.96	109.51	119.67	59.3733	119.047	1.0036	1.78708e-07	1.74942e-06
H1_5	13610	14687	15573	29844	19660	35637	426.01	451.84	477.35	898.95	696.05	1231.15	451.733	942.05	1.0603	1.80765e-07	1.76591e-06
DYNLL	2980	2174	2889	5623	4144	6969	93.28	66.88	88.56	169.37	146.72	240.76	82.9067	185.617	1.1628	1.83866e-07	1.7925e-06
uvrB	178	346	193	616	548	1062	5.57	10.64	5.92	18.55	19.4	36.69	7.37667	24.88	1.7539	2.42959e-07	2.32554e-06
pcp	1620	1248	1394	3903	3936	2017	50.71	38.39	42.73	117.56	139.35	69.68	43.9433	108.863	1.3088	2.5866e-07	2.4609e-06
BPTF,E(bx)	0	0	0	32	17	66	0	0	0	0.96	0.6	2.28	0.001	1.28	10.3219	2.68277e-07	2.53207e-06
queD,ptpS,PTS	182	174	121	485	318	594	5.7	5.35	3.71	14.61	11.26	20.52	4.92	15.4633	1.6521	3.08524e-07	2.88321e-06
nthA	208	252	252	520	483	469	6.51	7.75	7.72	15.66	17.1	16.2	7.32667	16.32	1.1554	3.14498e-07	2.93325e-06
PAFAH1B1,LIS1	710	1080	1078	1804	1673	1869	22.22	33.23	33.04	54.34	59.23	64.57	29.4967	59.38	1.0094	3.39598e-07	3.15493e-06
MORG1	198	237	174	461	528	441	6.2	7.29	5.33	13.89	18.69	15.24	6.27333	15.94	1.3453	3.79696e-07	3.48644e-06
URA2	9972	16170	23203	8949	5502	8301	312.14	497.46	711.23	269.56	194.8	286.77	506.943	250.377	-1.0177	4.35029e-07	3.95618e-06
GOLGB1	251	242	155	660	448	536	7.86	7.45	4.75	19.88	15.86	18.52	6.68667	18.0867	1.4356	4.63648e-07	4.18431e-06
SUN1_2	859	491	427	1282	1678	1772	26.89	15.11	13.09	38.62	59.41	61.22	18.3633	53.0833	1.5314	5.16169e-07	4.57123e-06
ESP1	430	738	580	1373	953	1506	13.46	22.7	17.78	41.36	33.74	52.03	17.98	42.3767	1.2369	5.18778e-07	4.58576e-06
PSMD9	1392	1554	1324	2838	3153	2098	43.57	47.81	40.58	85.48	111.63	72.48	43.9867	89.8633	1.0307	5.20631e-07	4.59358e-06
butA,budC	104	70	71	310	198	264	3.26	2.15	2.18	9.34	7.01	9.12	2.53	8.49	1.7466	5.22161e-07	4.59851e-06
amiABC	162	66	138	365	790	322	5.07	2.03	4.23	10.99	27.97	11.12	3.77667	16.6933	2.1441	7.32267e-07	6.30815e-06
PEX19	150	247	272	531	558	476	4.7	7.6	8.34	15.99	19.76	16.44	6.88	17.3967	1.3383	8.13387e-07	6.95597e-06
DESN	496	141	445	3133	1758	3334	15.53	4.34	13.64	94.37	62.24	115.18	11.17	90.5967	3.0198	8.14808e-07	6.95597e-06
CYP2U1	596	399	426	191	226	150	18.66	12.28	13.06	5.75	8	5.18	14.6667	6.31	-1.2168	9.40327e-07	7.89941e-06
RBX1,ROC1	4040	4089	5818	11221	8727	6390	126.46	125.8	178.34	337.99	308.98	220.75	143.533	289.24	1.0109	1.01624e-06	8.4492e-06
PDIA5	18	25	36	132	145	91	0.56	0.77	1.1	3.98	5.13	3.14	0.81	4.08333	2.3338	1.0335e-06	8.57567e-06
bioA	148	245	112	460	449	479	4.63	7.54	3.43	13.86	15.9	16.55	5.2	15.4367	1.5698	1.34312e-06	1.0953e-05
YCG1,CAPG	4876	6507	9136	13820	10504	13873	152.63	200.19	280.04	416.28	371.89	479.27	210.953	422.48	1.002	1.44221e-06	1.17006e-05
oleB	168	306	303	958	588	467	5.26	9.41	9.29	28.86	20.82	16.13	7.98667	21.9367	1.4577	1.49206e-06	1.20844e-05
ppdK	1757	2964	3350	7373	5074	4132	55	91.19	102.69	222.09	179.64	142.75	82.96	181.493	1.1294	1.62152e-06	1.29339e-05
UBE2C,UBC11	4665	5565	6726	16735	10062	7645	146.02	171.21	206.17	504.08	356.24	264.11	174.467	374.81	1.1032	1.62845e-06	1.29674e-05
DYX1C1,DNAAF4	109	22	93	1076	449	826	3.41	0.68	2.85	32.41	15.9	28.54	2.31333	25.6167	3.469	1.74764e-06	1.37547e-05
SLC25A19,DNC,TPC1	538	553	595	1020	931	1471	16.84	17.01	18.24	30.72	32.96	50.82	17.3633	38.1667	1.1363	1.8326e-06	1.43281e-05
mmgC	44	52	35	0	0	2	1.38	1.6	1.07	0	0	0.07	1.35	0.0233333	-5.8544	1.8659e-06	1.45405e-05
ATL76S	1252	1733	1441	4243	2439	2198	39.19	53.32	44.17	127.81	86.35	75.93	45.56	96.6967	1.0857	2.0412e-06	1.58285e-05
ABA3	789	645	831	1678	1070	1984	24.7	19.84	25.47	50.54	37.88	68.54	23.3367	52.32	1.1648	2.24035e-06	1.72879e-05
ETFDH	276	487	894	1640	1175	1535	8.64	14.98	27.4	49.4	41.6	53.03	17.0067	48.01	1.4972	2.29579e-06	1.7601e-05
pepF,pepB	189	265	319	611	445	836	5.92	8.15	9.78	18.4	15.76	28.88	7.95	21.0133	1.4023	2.32511e-06	1.77397e-05
paaG	61	113	107	282	277	223	1.91	3.48	3.28	8.49	9.81	7.7	2.89	8.66667	1.5844	2.52987e-06	1.91478e-05
DICER1,DCR1	95	81	68	268	348	171	2.97	2.49	2.08	8.07	12.32	5.91	2.51333	8.76667	1.8024	2.76348e-06	2.0587e-05
DIS3,RRP44	2448	3278	4949	7813	6590	5879	76.63	100.85	151.7	235.34	233.32	203.1	109.727	223.92	1.0291	2.8518e-06	2.11532e-05
tet35	1213	1695	1842	4245	2621	2323	37.97	52.15	56.46	127.87	92.8	80.25	48.86	100.307	1.0377	2.85287e-06	2.11532e-05
gpmB	509	589	629	983	1004	1502	15.93	18.12	19.28	29.61	35.55	51.89	17.7767	39.0167	1.1341	2.94748e-06	2.17865e-05
IFT74	168	34	153	1497	686	1499	5.26	1.05	4.69	45.09	24.29	51.79	3.66667	40.39	3.4615	3.00838e-06	2.21331e-05
MSS51	1530	768	1080	2253	2598	2594	47.89	23.63	33.1	67.86	91.98	89.61	34.8733	83.15	1.2536	3.16215e-06	2.31565e-05
K07014	189	176	158	50	70	45	5.92	5.41	4.84	1.51	2.48	1.55	5.39	1.84667	-1.5454	3.18911e-06	2.33179e-05
SSX2IP,ADIP	326	82	210	1775	986	2065	10.2	2.52	6.44	53.47	34.91	71.34	6.38667	53.24	3.0594	3.27342e-06	2.37876e-05
SETMAR	541	784	549	1377	958	1276	16.93	24.12	16.83	41.48	33.92	44.08	19.2933	39.8267	1.0456	3.74796e-06	2.67436e-05
UTP25,DEF	380	702	642	1279	971	1199	11.89	21.6	19.68	38.53	34.38	41.42	17.7233	38.11	1.1045	4.20074e-06	2.97951e-05
mbtF	153	298	194	97	55	44	4.79	9.17	5.95	2.92	1.95	1.52	6.63667	2.13	-1.6396	4.22763e-06	2.9941e-05
BCL3	18	8	6	84	93	59	0.56	0.25	0.18	2.53	3.29	2.04	0.33	2.62	2.989	4.54835e-06	3.20685e-05
TIM22	321	321	295	592	685	561	10.05	9.88	9.04	17.83	24.25	19.38	9.65667	20.4867	1.0851	4.86773e-06	3.41678e-05
DNAAF2,KTU,PF13	126	23	90	798	515	1148	3.94	0.71	2.76	24.04	18.23	39.66	2.47	27.31	3.4668	5.03823e-06	3.52602e-05
RNF19A	1368	2318	1412	3567	3028	2956	42.82	71.31	43.28	107.44	107.21	102.12	52.47	105.59	1.0089	5.52204e-06	3.84191e-05
DHH	12	10	22	76	63	123	0.38	0.31	0.67	2.29	2.23	4.25	0.453333	2.92333	2.689	5.9332e-06	4.10387e-05
dusB	278	338	451	941	506	988	8.7	10.4	13.82	28.34	17.91	34.13	10.9733	26.7933	1.2879	6.0261e-06	4.16205e-05
NLRP3,PYPAF1	493	485	542	1020	1307	760	15.43	14.92	16.61	30.72	46.27	26.26	15.6533	34.4167	1.1366	6.10925e-06	4.20721e-05
ilvD	719	738	926	1519	1149	2155	22.51	22.7	28.38	45.75	40.68	74.45	24.53	53.6267	1.1284	6.83982e-06	4.66289e-05
XPO1,CRM1	2790	3666	6601	10886	7705	8054	87.33	112.78	202.34	327.9	272.79	278.24	134.15	292.977	1.1269	7.05811e-06	4.79789e-05
CYP734A1,BAS1	210	319	305	141	99	54	6.57	9.81	9.35	4.25	3.51	1.87	8.57667	3.21	-1.4178	8.11911e-06	5.42572e-05
CPAN	882	1205	954	7125	2936	2551	27.61	37.07	29.24	214.62	103.95	88.13	31.3067	135.567	2.1145	8.29635e-06	5.51306e-05
aguA	166	205	137	466	287	466	5.2	6.31	4.2	14.04	10.16	16.1	5.23667	13.4333	1.3591	9.00294e-06	5.94094e-05
yfiP	374	377	413	792	562	827	11.71	11.6	12.66	23.86	19.9	28.57	11.99	24.11	1.0078	9.6735e-06	6.33053e-05
MCEE,epi	0	0	0	14	30	27	0	0	0	0.42	1.06	0.93	0.001	0.803333	9.6499	1.06543e-05	6.90562e-05
SLC25A33_36,RIM2	3337	3356	2544	1487	790	2021	104.45	103.25	77.98	44.79	27.97	69.82	95.2267	47.5267	-1.0026	1.08862e-05	7.02708e-05
nikA,cntA	432	524	518	1307	918	679	13.52	16.12	15.88	39.37	32.5	23.46	15.1733	31.7767	1.0664	1.15651e-05	7.40477e-05
YCS4,CNAP1,CAPD2	2370	3727	5661	9033	6071	8298	74.18	114.66	173.52	272.09	214.94	286.67	120.787	257.9	1.0944	1.33459e-05	8.47623e-05
ASB3	11	22	28	98	131	69	0.34	0.68	0.86	2.95	4.64	2.38	0.626667	3.32333	2.4069	1.36828e-05	8.67857e-05
USP5_13,UBP14	555	599	1018	2013	1162	1287	17.37	18.43	31.2	60.63	41.14	44.46	22.3333	48.7433	1.126	1.395e-05	8.81267e-05
CDC20	836	955	825	1550	1248	2051	26.17	29.38	25.29	46.69	44.18	70.86	26.9467	53.91	1.0004	1.40298e-05	8.85055e-05
cobN	191	168	118	485	354	313	5.98	5.17	3.62	14.61	12.53	10.81	4.92333	12.65	1.3614	1.40645e-05	8.85055e-05
TRIM25,EFP	6	0	9	59	29	117	0.19	0	0.28	1.78	1.03	4.04	0.156667	2.28333	3.8654	1.45827e-05	9.15138e-05
hslO	585	797	1117	2019	1664	1220	18.31	24.52	34.24	60.82	58.91	42.15	25.69	53.96	1.0707	1.62808e-05	0.000101364
cbiB,cobD	139	190	207	392	330	377	4.35	5.85	6.35	11.81	11.68	13.02	5.51667	12.17	1.1415	1.86598e-05	0.000115268
SMARCA3,HLTF	1115	1537	918	2248	1854	2603	34.9	47.29	28.14	67.71	65.64	89.93	36.7767	74.4267	1.017	2.25472e-05	0.000137312
ypsC	360	563	320	943	706	871	11.27	17.32	9.81	28.4	25	30.09	12.8	27.83	1.1205	2.26561e-05	0.000137798
uvrC	31	6	18	69	102	169	0.97	0.18	0.55	2.08	3.61	5.84	0.566667	3.84333	2.7618	2.43793e-05	0.000146771
PROM1,CD133	0	0	4	24	49	41	0	0	0.12	0.72	1.73	1.42	0.04	1.29	5.0112	2.62309e-05	0.000157518
ERI2	323	378	303	134	132	191	10.11	11.63	9.29	4.04	4.67	6.6	10.3433	5.10333	-1.0192	2.65514e-05	0.00015904
CYP711A1	2	10	4	46	45	60	0.06	0.31	0.12	1.39	1.59	2.07	0.163333	1.68333	3.3654	2.7374e-05	0.000163554
IFT57,HIPPI,ESRRBL1	163	35	154	987	558	1525	5.1	1.08	4.72	29.73	19.76	52.68	3.63333	34.0567	3.2286	2.78501e-05	0.000165819
rpfC	207	247	153	77	78	81	6.48	7.6	4.69	2.32	2.76	2.8	6.25667	2.62667	-1.2522	2.78581e-05	0.000165819
LYRM4	445	279	311	664	764	708	13.93	8.58	9.53	20	27.05	24.46	10.68	23.8367	1.1583	3.1882e-05	0.00018649
SNF1	233	304	393	643	650	506	7.29	9.35	12.05	19.37	23.01	17.48	9.56333	19.9533	1.061	3.69139e-05	0.000212513
SCRIB	11	2	10	81	24	110	0.34	0.06	0.31	2.44	0.85	3.8	0.236667	2.36333	3.3199	3.80047e-05	0.000217734
DPH7,RRT2	981	685	747	1488	1832	1261	30.71	21.07	22.9	44.82	64.86	43.56	24.8933	51.08	1.037	3.8232e-05	0.000218508
dapC	29	41	47	119	94	210	0.91	1.26	1.44	3.58	3.33	7.25	1.20333	4.72	1.9718	3.84121e-05	0.000219273
RP_L32,MRPL32,rpmF	12	4	15	37	91	86	0.38	0.12	0.46	1.11	3.22	2.97	0.32	2.43333	2.9268	4.44624e-05	0.000249896
argB	949	1558	1258	394	364	856	29.71	47.93	38.56	11.87	12.89	29.57	38.7333	18.11	-1.0968	4.59898e-05	0.000257565
gshA	146	301	303	495	525	621	4.57	9.26	9.29	14.91	18.59	21.45	7.70667	18.3167	1.249	4.86768e-05	0.00027133
RAB3GAP2	191	242	180	65	94	83	5.98	7.45	5.52	1.96	3.33	2.87	6.31667	2.72	-1.2156	4.98746e-05	0.000277354
fixL	57	22	37	141	189	109	1.78	0.68	1.13	4.25	6.69	3.77	1.19667	4.90333	2.0347	5.02909e-05	0.000278791
RPC11,POLR3K	314	351	318	520	631	679	9.83	10.8	9.75	15.66	22.34	23.46	10.1267	20.4867	1.0165	5.03095e-05	0.000278791
ABC.PE.S	20	9	22	76	120	60	0.63	0.28	0.67	2.29	4.25	2.07	0.526667	2.87	2.4461	5.54145e-05	0.000303882
TGL4	955	2752	1733	3877	3287	4230	29.89	84.66	53.12	116.78	116.37	146.13	55.89	126.427	1.1776	5.55554e-05	0.000304302
NMNAT	166	251	167	81	57	91	5.2	7.72	5.12	2.44	2.02	3.14	6.01333	2.53333	-1.2471	6.31818e-05	0.000340564
GAS8	885	703	509	1442	1055	1815	27.7	21.63	15.6	43.44	37.35	62.7	21.6433	47.83	1.144	6.74926e-05	0.000362974
SERPINB	5246	5229	10590	31949	21057	14916	164.21	160.87	324.61	962.35	745.51	515.3	216.563	741.053	1.7748	7.10431e-05	0.000380341
CCNC,SSN8	221	228	196	361	467	459	6.92	7.01	6.01	10.87	16.53	15.86	6.64667	14.42	1.1174	7.69635e-05	0.000408346
CYCD1_2_4	76	89	86	34	8	7	2.38	2.74	2.64	1.02	0.28	0.24	2.58667	0.513333	-2.3331	9.05442e-05	0.000476136
fscC	34	66	42	249	85	156	1.06	2.03	1.29	7.5	3.01	5.39	1.46	5.3	1.86	0.000109077	0.000561213
AP4B1	497	677	1240	2196	1426	1321	15.56	20.83	38.01	66.15	50.49	45.64	24.8	54.0933	1.1251	0.00012468	0.000632477
AOC3,AOC2,tynA	142	149	109	287	254	306	4.44	4.58	3.34	8.64	8.99	10.57	4.12	9.4	1.19	0.000125705	0.000636994
ribA,RIB1	6	15	15	76	85	37	0.19	0.46	0.46	2.29	3.01	1.28	0.37	2.19333	2.5675	0.00012994	0.000654191
NFKBIA	177	32	87	757	436	806	5.54	0.98	2.67	22.8	15.44	27.84	3.06333	22.0267	2.8461	0.000159492	0.000786615
RP2	268	100	122	473	315	572	8.39	3.08	3.74	14.25	11.15	19.76	5.07	15.0533	1.57	0.000161362	0.000794733
nuc	161	194	217	528	271	370	5.04	5.97	6.65	15.9	9.59	12.78	5.88667	12.7567	1.1157	0.000167404	0.000822782
YBX1,NSEP1	70	77	338	40	23	44	2.19	2.37	10.36	1.2	0.81	1.52	4.97333	1.17667	-2.0795	0.000170791	0.000836822
ANP1	316	668	709	1494	772	1209	9.89	20.55	21.73	45	27.33	41.77	17.39	38.0333	1.129	0.000187079	0.000906317
FLNA	0	0	0	10	10	31	0	0	0	0.3	0.35	1.07	0.001	0.573333	9.1632	0.000199221	0.000953634
fadE	1091	2865	3063	7731	5827	6619	34.15	88.14	93.89	232.87	206.3	228.67	72.06	222.613	1.6273	0.000220233	0.00103724
CAMK4	1135	2320	1170	3070	2407	3192	35.53	71.37	35.86	92.47	85.22	110.27	47.5867	95.9867	1.0123	0.000221234	0.00103989
mcyD	242	442	337	1004	446	672	7.57	13.6	10.33	30.24	15.79	23.22	10.5	23.0833	1.1365	0.000245842	0.00114645
DOC2B	76	76	273	400	402	393	2.38	2.34	8.37	12.05	14.23	13.58	4.36333	13.2867	1.6065	0.000250732	0.00116811
TMEM216	23	8	28	101	41	152	0.72	0.25	0.86	3.04	1.45	5.25	0.61	3.24667	2.4121	0.000261564	0.00121618
ABC.SN.A	21	6	22	65	61	111	0.66	0.18	0.67	1.96	2.16	3.83	0.503333	2.65	2.3964	0.000262285	0.00121834
dhaA	602	384	394	815	747	1113	18.84	11.81	12.08	24.55	26.45	38.45	14.2433	29.8167	1.0658	0.000298646	0.00137068
plsX	19	4	12	41	115	54	0.59	0.12	0.37	1.23	4.07	1.87	0.36	2.39	2.7309	0.000323496	0.00146532
ATPF1A,atpA	104	186	169	58	53	72	3.26	5.72	5.18	1.75	1.88	2.49	4.72	2.04	-1.2102	0.00034361	0.00154877
IPPK	99	71	58	178	175	205	3.1	2.18	1.78	5.36	6.2	7.08	2.35333	6.21333	1.4007	0.000367447	0.00164279
TUBGCP3,GCP3	260	314	493	909	516	617	8.14	9.66	15.11	27.38	18.27	21.32	10.97	22.3233	1.025	0.000367877	0.00164279
CLUAP1,DYF3	51	5	50	217	77	225	1.6	0.15	1.53	6.54	2.73	7.77	1.09333	5.68	2.3772	0.00040256	0.00178089
chiS	305	662	514	1163	949	705	9.55	20.37	15.76	35.03	33.6	24.36	15.2267	30.9967	1.0255	0.000409051	0.00180623
hasA	12	8	27	63	111	49	0.38	0.25	0.83	1.9	3.93	1.69	0.486667	2.50667	2.3648	0.000411379	0.00181313
pcaC	163	168	295	554	389	328	5.1	5.17	9.04	16.69	13.77	11.33	6.43667	13.93	1.1138	0.000432999	0.00189257
K08303	284	415	270	545	510	813	8.89	12.77	8.28	16.42	18.06	28.09	9.98	20.8567	1.0634	0.000439122	0.00191507
aphB	0	0	2	12	34	24	0	0	0.06	0.36	1.2	0.83	0.02	0.796667	5.3159	0.000483139	0.00207347
FTL	2	15	250	2	7	8	0.06	0.46	7.66	0.06	0.25	0.28	2.72667	0.196667	-3.7933	0.000499574	0.00213627
bcrC	24	12	10	95	35	91	0.75	0.37	0.31	2.86	1.24	3.14	0.476667	2.41333	2.34	0.000512251	0.0021885
AUH	85	161	105	244	233	273	2.66	4.95	3.22	7.35	8.25	9.43	3.61	8.34333	1.2086	0.000564347	0.00238952
ybcJ	22	26	44	120	76	90	0.69	0.8	1.35	3.61	2.69	3.11	0.946667	3.13667	1.7283	0.00056624	0.0023954
NIT1,ybeM	68	20	63	143	152	166	2.13	0.62	1.93	4.31	5.38	5.73	1.56	5.14	1.7202	0.000659254	0.00275931
AGPHD1	118	256	101	428	294	372	3.69	7.88	3.1	12.89	10.41	12.85	4.89	12.05	1.3011	0.00067725	0.00282715
PRF1	23	32	52	252	56	98	0.72	0.98	1.59	7.59	1.98	3.39	1.09667	4.32	1.9779	0.000681692	0.00284319
tlyC	14	13	21	71	71	44	0.44	0.4	0.64	2.14	2.51	1.52	0.493333	2.05667	2.0597	0.000759277	0.00311468
SLC1A1,EAAT3	55	35	52	10	5	14	1.72	1.08	1.59	0.3	0.18	0.48	1.46333	0.32	-2.1931	0.000774998	0.0031682
HNRNPA1_3	0	40	59	2	0	0	0	1.23	1.81	0.06	0	0	1.01333	0.02	-5.663	0.000866762	0.00351002
DRC1	270	204	182	498	265	653	8.45	6.28	5.58	15	9.38	22.56	6.77	15.6467	1.2086	0.000973344	0.00388518
dnaQ	12	3	2	30	56	40	0.38	0.09	0.06	0.9	1.98	1.38	0.176667	1.42	3.0068	0.000985891	0.00393195
EPHX1	7	35	23	63	94	96	0.22	1.08	0.71	1.9	3.33	3.32	0.67	2.85	2.0887	0.000996921	0.00396592
ELO3	103	133	160	269	247	223	3.22	4.09	4.9	8.1	8.74	7.7	4.07	8.18	1.0071	0.0012605	0.00490737
bccA,pccA	121	652	336	129	171	105	3.79	20.06	10.3	3.89	6.05	3.63	11.3833	4.52333	-1.3315	0.001284	0.00498245
DNAJA1	0	0	3	13	15	40	0	0	0.09	0.39	0.53	1.38	0.03	0.766667	4.6756	0.00132535	0.00512195
DPH5	181	353	195	585	340	506	5.67	10.86	5.98	17.62	12.04	17.48	7.50333	15.7133	1.0664	0.00138098	0.00530665
purK	0	4	4	14	38	32	0	0.12	0.12	0.42	1.35	1.11	0.08	0.96	3.585	0.00157208	0.00595405
DNM	34	46	59	144	129	80	1.06	1.42	1.81	4.34	4.57	2.76	1.43	3.89	1.4438	0.00168943	0.00630276
adhE	15	43	36	3	3	7	0.47	1.32	1.1	0.09	0.11	0.24	0.963333	0.146667	-2.7155	0.00171504	0.00637407
dapE	66	115	81	31	22	40	2.07	3.54	2.48	0.93	0.78	1.38	2.69667	1.03	-1.3885	0.00173757	0.00645188
xylA	1	0	0	6	28	12	0.03	0	0	0.18	0.99	0.41	0.01	0.526667	5.7188	0.00185663	0.00686708
HSBP1	285	512	436	801	451	1141	8.92	15.75	13.36	24.13	15.97	39.42	12.6767	26.5067	1.0642	0.00187936	0.00691871
IQWD1,NRIP,ARCAP	35	29	28	3	8	4	1.1	0.89	0.86	0.09	0.28	0.14	0.95	0.17	-2.4824	0.00219418	0.00792986
virB6,lvhB6	109	105	61	45	16	35	3.41	3.23	1.87	1.36	0.57	1.21	2.83667	1.04667	-1.4384	0.00229578	0.0082342
CYP3A	94	63	79	44	20	18	2.94	1.94	2.42	1.33	0.71	0.62	2.43333	0.886667	-1.4565	0.00243502	0.0086615
ATPF0A,atpB	38	115	131	30	9	39	1.19	3.54	4.02	0.9	0.32	1.35	2.91667	0.856667	-1.7675	0.00250926	0.00887231
PSKH	146	191	101	296	259	284	4.57	5.88	3.1	8.92	9.17	9.81	4.51667	9.3	1.042	0.0026217	0.00921486
sitB	43	37	46	16	9	7	1.35	1.14	1.41	0.48	0.32	0.24	1.3	0.346667	-1.9069	0.00284116	0.00989809
puo	38	32	34	83	78	104	1.19	0.98	1.04	2.5	2.76	3.59	1.07	2.95	1.4631	0.00289189	0.01006
INCENP	27	40	14	54	84	126	0.85	1.23	0.43	1.63	2.97	4.35	0.836667	2.98333	1.8342	0.00310501	0.0107449
VIM	2	20	12	0	0	0	0.06	0.62	0.37	0	0	0	0.35	0.001	-8.4512	0.00319856	0.0110297
COX1	37	54	96	11	16	25	1.16	1.66	2.94	0.33	0.57	0.86	1.92	0.586667	-1.7105	0.00351919	0.0120216
MHC1	0	10	99	1	2	3	0	0.31	3.03	0.03	0.07	0.1	1.11333	0.0666667	-4.0618	0.00365799	0.0124419
K09702	22	14	22	79	32	88	0.69	0.43	0.67	2.38	1.13	3.04	0.596667	2.18333	1.8715	0.00367324	0.0124848
ATPF1E,atpC	14	32	55	9	5	4	0.44	0.98	1.69	0.27	0.18	0.14	1.03667	0.196667	-2.3981	0.00367618	0.0124859
THBD,CD141	58	63	117	186	179	137	1.82	1.94	3.59	5.6	6.34	4.73	2.45	5.55667	1.1814	0.00398155	0.0133319
ACTR2,ARP2	4	3	26	0	0	0	0.13	0.09	0.8	0	0	0	0.34	0.001	-8.4094	0.00442726	0.0145669
FKRP	81	75	82	153	138	168	2.54	2.31	2.51	4.61	4.89	5.8	2.45333	5.1	1.0558	0.00447821	0.0147243
ARHGDI,RHOGDI	0	3	41	0	0	0	0	0.09	1.26	0	0	0	0.45	0.001	-8.8138	0.00513721	0.0166773
MESO1,ERG25	42	29	46	64	96	142	1.31	0.89	1.41	1.93	3.4	4.91	1.20333	3.41333	1.5041	0.00519845	0.0168462
wza,gfcE	314	97	306	354	699	498	9.83	2.98	9.38	10.66	24.75	17.2	7.39667	17.5367	1.2454	0.00529523	0.0171021
PFN	2	0	42	0	0	0	0.06	0	1.29	0	0	0	0.45	0.001	-8.8138	0.00568461	0.0181128
EHD3	53	42	49	13	21	7	1.66	1.29	1.5	0.39	0.74	0.24	1.48333	0.456667	-1.6996	0.00570347	0.0181607
MYL6	8	6	36	0	0	2	0.25	0.18	1.1	0	0	0.07	0.51	0.0233333	-4.45	0.00573095	0.0182359
ich_Y	122	89	85	192	166	199	3.82	2.74	2.61	5.78	5.88	6.87	3.05667	6.17667	1.0149	0.00657862	0.0205739
RTCA,rtcA	18	52	44	134	75	85	0.56	1.6	1.35	4.04	2.66	2.94	1.17	3.21333	1.4576	0.00684812	0.0213604
RABL2	278	136	126	265	396	428	8.7	4.18	3.86	7.98	14.02	14.79	5.58	12.2633	1.136	0.00736501	0.0227332
PPIA	2	1	58	0	0	2	0.06	0.03	1.78	0	0	0.07	0.623333	0.0233333	-4.7395	0.00885328	0.0265889
IFITM	4	10	11	0	0	0	0.13	0.31	0.34	0	0	0	0.26	0.001	-8.0224	0.00951443	0.0282099
KPNA1	214	73	119	209	358	293	6.7	2.25	3.65	6.3	12.67	10.12	4.2	9.69667	1.2071	0.00954301	0.0282769
PTMA	0	3	62	2	0	0	0	0.09	1.9	0.06	0	0	0.663333	0.02	-5.0517	0.00979924	0.0288736
PLD3_4	0	0	48	0	0	0	0	0	1.47	0	0	0	0.49	0.001	-8.9366	0.0100078	0.0293968
HSF4	73	86	59	38	13	35	2.29	2.65	1.81	1.14	0.46	1.21	2.25	0.936667	-1.2643	0.0102745	0.0299994
sulA	0	0	0	4	20	2	0	0	0	0.12	0.71	0.07	0.001	0.3	8.2288	0.0109969	0.0318092
PRKCI	5	4	1	20	26	18	0.16	0.12	0.03	0.6	0.92	0.62	0.103333	0.713333	2.7873	0.0111121	0.0321227
ORM1,AGP1	10	6	38	2	2	2	0.31	0.18	1.16	0.06	0.07	0.07	0.55	0.0666667	-3.0444	0.0111924	0.0322959
EEF1G	4	8	51	0	0	4	0.13	0.25	1.56	0	0	0.14	0.646667	0.0466667	-3.7926	0.0112925	0.0325053
bmpA,bmpB,tmpC	2	0	4	6	29	22	0.06	0	0.12	0.18	1.03	0.76	0.06	0.656667	3.4521	0.0113629	0.0326685
PGSG	0	0	45	0	0	0	0	0	1.38	0	0	0	0.46	0.001	-8.8455	0.0123066	0.0349783
chvG	12	6	35	28	132	41	0.38	0.18	1.07	0.84	4.67	1.42	0.543333	2.31	2.088	0.0124758	0.0354167
psaB	57	150	124	64	37	51	1.78	4.61	3.8	1.93	1.31	1.76	3.39667	1.66667	-1.0272	0.0125582	0.0356258
KLKB1	0	1	0	6	14	9	0	0.03	0	0.18	0.5	0.31	0.01	0.33	5.0444	0.012791	0.0361815
DNAJB11	0	2	1	10	8	22	0	0.06	0.03	0.3	0.28	0.76	0.03	0.446667	3.8962	0.0134161	0.037702
MYH	327	103	200	458	278	499	10.24	3.17	6.13	13.8	9.84	17.24	6.51333	13.6267	1.065	0.0154104	0.0424749
MOV10L1	0	2	0	15	16	6	0	0.06	0	0.45	0.57	0.21	0.02	0.41	4.3576	0.0154453	0.0424969
barS1	1	6	6	10	34	28	0.03	0.18	0.18	0.3	1.2	0.97	0.13	0.823333	2.663	0.0154924	0.0425524
HADHA	490	1623	2067	3646	2980	3686	15.34	49.93	63.36	109.82	105.51	127.34	42.8767	114.223	1.4136	0.0161794	0.0442598
USP19	36	30	26	66	63	83	1.13	0.92	0.8	1.99	2.23	2.87	0.95	2.36333	1.3148	0.0162451	0.0443883
CDC42BP	33	23	27	4	8	9	1.03	0.71	0.83	0.12	0.28	0.31	0.856667	0.236667	-1.8559	0.0167856	0.045707
B3GALTL	30	62	49	20	15	17	0.94	1.91	1.5	0.6	0.53	0.59	1.45	0.573333	-1.3386	0.0168672	0.0458983
SEPT7,CDC3	54	20	18	111	107	43	1.69	0.62	0.55	3.34	3.79	1.49	0.953333	2.87333	1.5917	0.0174361	0.0471532
rimI	15	10	8	26	28	61	0.47	0.31	0.25	0.78	0.99	2.11	0.343333	1.29333	1.9134	0.0178574	0.0479639
RHOA	0	6	23	0	0	0	0	0.18	0.71	0	0	0	0.296667	0.001	-8.2127	0.0182979	0.0490358
KIF3A	6	5	8	31	26	20	0.19	0.15	0.25	0.93	0.92	0.69	0.196667	0.846667	2.106	0.0185433	0.0496094
LDH,ldh	2	7	30	2	0	0	0.06	0.22	0.92	0.06	0	0	0.4	0.02	-4.3219	0.0188742	0.0503523
COX4	0	6	22	0	0	0	0	0.18	0.67	0	0	0	0.283333	0.001	-8.1464	0.0204504	0.0538387
pncA	39	63	65	164	115	67	1.22	1.94	1.99	4.94	4.07	2.31	1.71667	3.77333	1.1362	0.0207765	0.0544162
merR	4	0	7	26	26	15	0.13	0	0.21	0.78	0.92	0.52	0.113333	0.74	2.707	0.021109	0.0551955
TF	14	6	39	4	0	4	0.44	0.18	1.2	0.12	0	0.14	0.606667	0.0866667	-2.8074	0.0216353	0.0563851
xerD	0	1	0	8	11	6	0	0.03	0	0.24	0.39	0.21	0.01	0.28	4.8074	0.0226292	0.0586527
ybgC	0	0	0	12	0	14	0	0	0	0.36	0	0.48	0.001	0.28	8.1293	0.0252413	0.0644707
OAZ1	0	6	38	2	0	0	0	0.18	1.16	0.06	0	0	0.446667	0.02	-4.4811	0.0265318	0.0671874
HNRNPU	2	0	25	0	0	0	0.06	0	0.77	0	0	0	0.276667	0.001	-8.112	0.0271264	0.0684008
ATPF1B,atpD	37	122	157	56	46	41	1.16	3.75	4.81	1.69	1.63	1.42	3.24	1.58	-1.0361	0.0272593	0.0686991
HBG	12	60	12	4	10	0	0.38	1.85	0.37	0.12	0.35	0	0.866667	0.156667	-2.4678	0.0277074	0.0696803
thuE	46	54	69	157	124	60	1.44	1.66	2.12	4.73	4.39	2.07	1.74	3.73	1.1001	0.0278503	0.0699767
calE2	6	23	1	27	57	38	0.19	0.71	0.03	0.81	2.02	1.31	0.31	1.38	2.1543	0.0284985	0.0713669
RP_S20,rpsT	0	5	20	0	0	0	0	0.15	0.61	0	0	0	0.253333	0.001	-7.9849	0.0296453	0.0736932
tpx	30	6	12	61	60	30	0.94	0.18	0.37	1.84	2.12	1.04	0.496667	1.66667	1.7466	0.0298378	0.0741329
EEF1B	4	0	39	2	0	0	0.13	0	1.2	0.06	0	0	0.443333	0.02	-4.4703	0.0300264	0.0744454
RAC2	0	0	33	0	0	0	0	0	1.01	0	0	0	0.336667	0.001	-8.3952	0.0305699	0.0755163
CANX	0	2	24	0	0	0	0	0.06	0.74	0	0	0	0.266667	0.001	-8.0589	0.0306107	0.0755452
fucU,FUOM	4	10	13	18	27	48	0.13	0.31	0.4	0.54	0.96	1.66	0.28	1.05333	1.9115	0.0311232	0.0766036
HBE	0	8	16	0	0	0	0	0.25	0.49	0	0	0	0.246667	0.001	-7.9464	0.0313224	0.0770137
ARL3	196	63	49	40	46	50	6.14	1.94	1.5	1.2	1.63	1.73	3.19333	1.52	-1.071	0.0319757	0.0782951
ITM2C,BRI3	0	3	22	0	0	0	0	0.09	0.67	0	0	0	0.253333	0.001	-7.9849	0.0320411	0.0784148
HNRNPA2B1	0	6	35	2	0	0	0	0.18	1.07	0.06	0	0	0.416667	0.02	-4.3808	0.0321606	0.0786664
CFD	0	0	32	0	0	0	0	0	0.98	0	0	0	0.326667	0.001	-8.3517	0.0332005	0.0807515
SDK	12	10	7	29	52	16	0.38	0.31	0.21	0.87	1.84	0.55	0.3	1.08667	1.8569	0.0332578	0.0808495
petE	0	4	0	12	12	16	0	0.12	0	0.36	0.42	0.55	0.04	0.443333	3.4703	0.0334767	0.0812564
K10253	0	0	2	6	10	13	0	0	0.06	0.18	0.35	0.45	0.02	0.326667	4.0297	0.0339967	0.0822237
pdxA	2	2	2	10	14	14	0.06	0.06	0.06	0.3	0.5	0.48	0.06	0.426667	2.8301	0.0345364	0.0832741
iolT	22	39	24	59	53	74	0.69	1.2	0.74	1.78	1.88	2.56	0.876667	2.07333	1.2419	0.0350213	0.0842717
norA	0	1	4	10	9	21	0	0.03	0.12	0.3	0.32	0.73	0.05	0.45	3.1699	0.0352729	0.0847911
BAZ1A,ACF1	6	0	0	17	12	23	0.19	0	0	0.51	0.42	0.79	0.0633333	0.573333	3.1783	0.0353542	0.0849433
ATPF0B,atpF	14	39	45	17	3	9	0.44	1.2	1.38	0.51	0.11	0.31	1.00667	0.31	-1.6992	0.0356373	0.0854398
SLC35E3	27	83	91	193	80	139	0.85	2.55	2.79	5.81	2.83	4.8	2.06333	4.48	1.1185	0.0360601	0.0863765
TMSB4	2	4	28	0	2	0	0.06	0.12	0.86	0	0.07	0	0.346667	0.0233333	-3.8931	0.0361944	0.086567
ABCB11	12	31	20	49	44	59	0.38	0.95	0.61	1.48	1.56	2.04	0.646667	1.69333	1.3888	0.0363621	0.0868802
BSG,CD147	0	8	31	0	2	0	0	0.25	0.95	0	0.07	0	0.4	0.0233333	-4.0995	0.0399622	0.093826
nos	32	46	49	73	83	83	1	1.42	1.5	2.2	2.94	2.87	1.30667	2.67	1.0309	0.0411782	0.0960148
HSPB1	0	0	29	0	0	0	0	0	0.89	0	0	0	0.296667	0.001	-8.2127	0.0428268	0.0992728
phnP	49	48	15	65	93	90	1.53	1.48	0.46	1.96	3.29	3.11	1.15667	2.78667	1.2686	0.043992	0.101576
ubiB,aarF	6	1	2	8	16	24	0.19	0.03	0.06	0.24	0.57	0.83	0.0933333	0.546667	2.5502	0.047055	0.107083
UMF1	0	0	0	10	0	11	0	0	0	0.3	0	0.38	0.001	0.226667	7.8244	0.0479256	0.108699
COX2	9	14	75	8	12	6	0.28	0.43	2.3	0.24	0.42	0.21	1.00333	0.29	-1.7907	0.0480787	0.108994
paiB	25	0	0	0	0	0	0.78	0	0	0	0	0	0.26	0.001	-8.0224	0.0485004	0.109687
chvI	99	14	89	147	470	130	3.1	0.43	2.73	4.43	16.64	4.49	2.08667	8.52	2.0297	0.0494949	0.111352

## Sheet: Table S5
Table S7: Thalassiosira punctigera (CCAP 1085/19) differential expression genes in HLHN compare to LLLN treatment
id	LLLN1	LLLN2	LLLN3	HLHN1	HLHN2	HLHN3	LLLN1_CPM	LLLN2_CPM	LLLN3_CPM	HLHN1_CPM	HLHN2_CPM	HLHN3_CPM	LLLN_mean	HLHN_mean	log2(fc)	PValue	FDR
AURKX	1743	1790	1547	18002	16244	18280	54.56	55.07	47.42	506.67	511.66	558.41	52.35	525.58	3.3276	1.59e-148	8.39e-145
KIFC1	2073	2102	2323	14639	14071	15594	64.89	64.67	71.21	412.02	443.21	476.36	66.9233	443.863	2.7295	5.74e-129	1.52e-125
maeB	1001	1272	1431	14629	15643	18507	31.33	39.13	43.86	411.74	492.73	565.34	38.1067	489.937	3.6845	1.93e-115	3.4e-112
NPHP4	63	68	104	3458	5029	6017	1.97	2.09	3.19	97.33	158.41	183.8	2.41667	146.513	5.9219	1.69e-106	2.23e-103
HSP90B,TRA1	16511	17269	19344	91329	83149	102414	516.82	531.28	592.95	2570.5	2619.06	3128.49	547.017	2772.68	2.3416	6.09e-94	6.45e-91
IFT52	48	46	53	1583	1948	2310	1.5	1.42	1.62	44.55	61.36	70.56	1.51333	58.8233	5.2806	2.04e-93	1.8e-90
TMEM231	39	38	58	1937	2657	3630	1.22	1.17	1.78	54.52	83.69	110.89	1.39	83.0333	5.9005	4.27e-86	3.23e-83
ECHS1	194	223	197	2684	1887	2491	6.07	6.86	6.04	75.54	59.44	76.09	6.32333	70.3567	3.4759	2.23e-84	1.47e-81
CAF16	10030	10536	9355	2765	2318	2681	313.95	324.14	286.76	77.82	73.01	81.9	308.283	77.5767	-1.9906	5.3e-84	3.12e-81
acuB	157	161	183	2986	1924	3154	4.91	4.95	5.61	84.04	60.6	96.35	5.15667	80.33	3.9614	1.36e-80	7.19e-78
TRAF3IP1,IFT54	134	103	199	3360	4071	4540	4.19	3.17	6.1	94.57	128.23	138.69	4.48667	120.497	4.7472	4.3e-80	2.07e-77
G6PD,zwf	3919	4330	4924	21912	16788	20393	122.67	133.21	150.93	616.72	528.8	622.96	135.603	589.493	2.1201	5.12e-78	2.26e-75
DNAAF3,PF22	138	80	140	3030	3822	4759	4.32	2.46	4.29	85.28	120.39	145.38	3.69	117.017	4.9869	3.17e-75	1.29e-72
TTN	1231	1059	1193	9975	12109	13494	38.53	32.58	36.57	280.75	381.41	412.21	35.8933	358.123	3.3187	5.56e-75	2.1e-72
SPAG1	253	130	286	5880	7193	8261	7.92	4	8.77	165.5	226.57	252.35	6.89667	214.807	4.961	6.68e-73	2.36e-70
yhbH	93	168	171	2805	2460	3562	2.91	5.17	5.24	78.95	77.49	108.81	4.44	88.4167	4.3157	9.91e-72	3.1e-69
KIF15	742	987	1077	7195	8092	7901	23.23	30.36	33.01	202.51	254.89	241.36	28.8667	232.92	3.0124	9.95e-72	3.1e-69
TBCA	1139	964	1094	7841	8561	9824	35.65	29.66	33.53	220.69	269.66	300.1	32.9467	263.483	2.9995	1.43e-70	4.2e-68
H2A	9485	9556	11383	45408	46493	50082	296.89	293.99	348.92	1278.03	1464.46	1529.88	313.267	1424.12	2.1846	3.94e-67	1.1e-64
SIL1,SLS1	2113	2308	2474	40464	17926	31232	66.14	71	75.83	1138.88	564.64	954.06	70.99	885.86	3.6414	8.32e-65	2.2e-62
LSC1	276	376	320	4522	2891	5212	8.64	11.57	9.81	127.27	91.06	159.21	10.0067	125.847	3.6526	5.63e-63	1.42e-60
DNAI2	311	249	343	3398	4282	5179	9.73	7.66	10.51	95.64	134.88	158.21	9.3	129.577	3.8004	7.52e-63	1.81e-60
CETN1	1799	1036	1365	18581	20704	25859	56.31	31.87	41.84	522.97	652.14	789.93	43.34	655.013	3.9178	1.17e-62	2.69e-60
DNAAF5	173	71	152	3794	4771	5539	5.42	2.18	4.66	106.78	150.28	169.2	4.08667	142.087	5.1197	3.27e-62	7.2e-60
CACNA1D,CAV1.3	738	637	805	5916	7021	8545	23.1	19.6	24.68	166.51	221.15	261.03	22.46	216.23	3.2671	3.45e-62	7.29e-60
IFT46	703	360	593	8932	9226	11103	22	11.08	18.18	251.4	290.6	339.17	17.0867	293.723	4.1035	3.67e-62	7.47e-60
ATS1	9590	10866	12157	4104	3770	3806	300.18	334.29	372.64	115.51	118.75	116.26	335.703	116.84	-1.5227	1.14e-61	2.23e-59
PPOX,hemY	602	732	444	6365	5718	6735	18.84	22.52	13.61	179.15	180.11	205.74	18.3233	188.333	3.3615	2.47e-60	4.67e-58
LSC2	741	844	1003	5018	4411	5687	23.19	25.97	30.74	141.23	138.94	173.72	26.6333	151.297	2.5061	4.31e-59	7.86e-57
DYNLT	194	77	152	3657	3863	4621	6.07	2.37	4.66	102.93	121.68	141.16	4.36667	121.923	4.8033	3.61e-57	6.36e-55
cobC,phpB	1781	1552	1921	8445	8121	9003	55.75	47.75	58.88	237.69	255.8	275.02	54.1267	256.17	2.2427	4.27e-56	7.29e-54
SCJ1	1954	2861	2092	14393	13234	15095	61.16	88.02	64.13	405.1	416.85	461.11	71.1033	427.687	2.5886	1.25e-55	2.06e-53
H4	8515	9551	11391	40221	35518	43041	266.53	293.83	349.16	1132.04	1118.76	1314.8	303.173	1188.53	1.971	2.07e-55	3.32e-53
glk	838	923	975	4097	3240	3719	26.23	28.4	29.89	115.31	102.05	113.61	28.1733	110.323	1.9693	9.03e-55	1.4e-52
B9D1	141	44	90	3452	3400	4490	4.41	1.35	2.76	97.16	107.09	137.16	2.84	113.803	5.3245	2.19e-54	3.3e-52
PDE6D	88	36	75	1818	2120	2691	2.75	1.11	2.3	51.17	66.78	82.2	2.05333	66.7167	5.022	6.72e-54	9.88e-52
PRC1	527	1021	1062	9766	9762	9423	16.5	31.41	32.55	274.87	307.49	287.85	26.82	290.07	3.435	1.39e-53	1.99e-51
TTC30,DYF1	100	77	138	1708	2272	2790	3.13	2.37	4.23	48.07	71.56	85.23	3.24333	68.2867	4.3961	1.61e-53	2.24e-51
FBXL2_20	169	121	138	1815	2158	2807	5.29	3.72	4.23	51.08	67.97	85.75	4.41333	68.2667	3.9512	3.71e-52	5.04e-50
POMT,pmt	1857	2111	2151	7686	6336	7856	58.13	64.94	65.93	216.33	199.57	239.98	63	218.627	1.795	1.19e-51	1.57e-49
MAD2	2536	2862	3160	11695	8816	10997	79.38	88.05	96.86	329.16	277.69	335.93	88.0967	314.26	1.8348	4.21e-51	5.44e-49
CALR	3417	4553	3484	19288	16562	20544	106.96	140.07	106.79	542.87	521.68	627.57	117.94	564.04	2.2577	5.04e-50	6.34e-48
DNAL4	307	161	229	3293	3800	4757	9.61	4.95	7.02	92.68	119.69	145.31	7.19333	119.227	4.0509	2.86e-49	3.52e-47
HSP20	885	1284	1435	13151	7260	11676	27.7	39.5	43.99	370.14	228.68	356.67	37.0633	318.497	3.1032	3.95e-49	4.75e-47
IFT81	215	97	188	3015	3796	4680	6.73	2.98	5.76	84.86	119.57	142.96	5.15667	115.797	4.489	7.88e-49	9.27e-47
SYT3	920	798	961	5063	3695	4743	28.8	24.55	29.46	142.5	116.39	144.89	27.6033	134.593	2.2857	1.85e-48	2.13e-46
CRY	6486	6454	7446	2836	2009	2297	203.02	198.56	228.24	79.82	63.28	70.17	209.94	71.09	-1.5623	2.12e-48	2.39e-46
aguB	86	56	63	1184	920	1040	2.69	1.72	1.93	33.32	28.98	31.77	2.11333	31.3567	3.8912	3.5e-48	3.85e-46
phhA,PAH	135	103	135	1523	1147	1178	4.23	3.17	4.14	42.87	36.13	35.98	3.84667	38.3267	3.3167	5.58e-48	6.03e-46
SAS_6,SASS6	113	35	110	2759	2868	3475	3.54	1.08	3.37	77.65	90.34	106.15	2.66333	91.38	5.1006	1.72e-47	1.82e-45
SDHA,SDH1	1733	1703	1707	9862	6537	9622	54.25	52.39	52.32	277.57	205.91	293.93	52.9867	259.137	2.29	2.01e-47	2.08e-45
SNU13,NHP2L	6200	6455	6716	3009	2444	2990	194.07	198.59	205.86	84.69	76.98	91.34	199.507	84.3367	-1.2422	6.04e-47	6.15e-45
DNAL1	138	60	124	2198	2850	3827	4.32	1.85	3.8	61.86	89.77	116.91	3.32333	89.5133	4.7514	6.94e-47	6.93e-45
DNAJC27	243	82	185	4157	4473	5596	7.61	2.52	5.67	117	140.89	170.94	5.26667	142.943	4.7624	1.29e-46	1.26e-44
TTC26,IFT56,DYF13	160	77	163	2167	2759	3241	5.01	2.37	5	60.99	86.9	99	4.12667	82.2967	4.3178	1.1e-44	1.06e-42
DGAT1	1472	1602	1503	5815	5845	6537	46.08	49.29	46.07	163.67	184.11	199.69	47.1467	182.49	1.9526	4.88e-44	4.61e-42
NGLY1,PNG1	1935	2016	2440	8335	8601	9575	60.57	62.02	74.79	234.59	270.92	292.49	65.7933	266	2.0154	2.4e-43	2.23e-41
TUBA	44051	39682	41170	142640	128834	138894	1378.86	1220.8	1261.97	4014.67	4058.07	4242.87	1287.21	4105.2	1.6732	4.77e-43	4.35e-41
IFT88	168	106	203	1917	2383	2921	5.26	3.26	6.22	53.95	75.06	89.23	4.91333	72.7467	3.8881	1.13e-42	1.01e-40
trpD	785	1156	1153	5295	5420	5583	24.57	35.56	35.34	149.03	170.72	170.55	31.8233	163.433	2.3605	1.3e-42	1.14e-40
TUBB	25430	22527	24507	85446	84431	94714	795.99	693.04	751.2	2404.92	2659.44	2893.28	746.743	2652.55	1.8287	6.71e-42	5.82e-40
ispD	473	755	497	4093	3888	4533	14.81	23.23	15.23	115.2	122.47	138.47	17.7567	125.38	2.8199	8.07e-42	6.88e-40
KIF3B	51	14	63	1550	1854	2278	1.6	0.43	1.93	43.63	58.4	69.59	1.32	57.2067	5.4376	2.51e-41	2.11e-39
DNAH	11551	9004	9920	49062	57354	61291	361.56	277.01	304.07	1380.87	1806.56	1872.29	314.213	1686.57	2.4243	7.06e-41	5.83e-39
CENPJ	2442	2978	3151	10066	10536	10776	76.44	91.62	96.59	283.31	331.87	329.18	88.2167	314.787	1.8353	2.76e-39	2.24e-37
K15404,CER1	14947	15590	18033	6244	6245	5231	467.86	479.62	552.76	175.74	196.71	159.79	500.08	177.413	-1.495	2.8e-39	2.24e-37
BUB1	1998	2246	2244	7322	7655	7436	62.54	69.1	68.78	206.08	241.12	227.15	66.8067	224.783	1.7505	1.09e-38	8.57e-37
TSTA3,fcl	30004	32266	31247	17858	13482	14663	939.17	992.65	957.8	502.62	424.66	447.92	963.207	458.4	-1.0712	2.31e-38	1.8e-36
WDR35,IFT121	1032	526	694	7180	7350	9654	32.3	16.18	21.27	202.08	231.51	294.91	23.25	242.833	3.3847	7.65e-37	5.87e-35
FAD2	151818	155424	158419	85251	76564	71927	4752.11	4781.57	4855.96	2399.43	2411.64	2197.19	4796.55	2336.09	-1.0379	2.15e-36	1.62e-34
DNAAF1,LRRC50,ODA7	129	49	177	2416	3145	3824	4.04	1.51	5.43	68	99.06	116.81	3.66	94.6233	4.6923	3.9e-36	2.91e-34
CNGA3	35	49	76	776	903	895	1.1	1.51	2.33	21.84	28.44	27.34	1.64667	25.8733	3.9738	6.5e-36	4.78e-34
RECQL	442	419	568	2481	1958	2424	13.84	12.89	17.41	69.83	61.67	74.05	14.7133	68.5167	2.2193	7.61e-36	5.52e-34
GRHPR	6697	11117	12114	2698	2245	2136	209.63	342.01	371.33	75.94	70.71	65.25	307.657	70.6333	-2.1229	8.99e-36	6.43e-34
NNT	1626	2335	2163	11565	8680	14799	50.9	71.84	66.3	325.5	273.41	452.07	63.0133	350.327	2.475	2.15e-35	1.52e-33
TMEM67,MKS3	342	345	451	2179	2535	3225	10.71	10.61	13.82	61.33	79.85	98.52	11.7133	79.9	2.77	3.84e-35	2.67e-33
fadH	552	1143	959	6362	6443	6823	17.28	35.16	29.4	179.06	202.94	208.43	27.28	196.81	2.8509	4.45e-35	3.06e-33
fixA,etfB	131	165	137	1132	876	1256	4.1	5.08	4.2	31.86	27.59	38.37	4.46	32.6067	2.8701	5.04e-35	3.42e-33
BCP,PRXQ,DOT5	2951	3363	3292	9762	8996	11041	92.37	103.46	100.91	274.76	283.36	337.28	98.9133	298.467	1.5933	9.45e-35	6.33e-33
TRRAP	27973	30761	30880	16281	15092	14045	875.59	946.35	946.55	458.24	475.37	429.04	922.83	454.217	-1.0227	1.59e-34	1.05e-32
amiABC	162	66	138	3591	1667	5135	5.07	2.03	4.23	101.07	52.51	156.86	3.77667	103.48	4.7761	3.89e-34	2.54e-32
CC2D2A	207	208	226	1396	1827	2291	6.48	6.4	6.93	39.29	57.55	69.98	6.60333	55.6067	3.074	6e-34	3.87e-32
TTLL5,TTLL10	328	277	429	2126	2643	2587	10.27	8.52	13.15	59.84	83.25	79.03	10.6467	74.04	2.7979	9.55e-34	6.09e-32
GNB1	3681	3202	4061	12975	12563	15382	115.22	98.51	124.48	365.19	395.71	469.88	112.737	410.26	1.8636	4.42e-33	2.78e-31
CLB1_2	4418	4865	4532	2315	2043	1989	138.29	149.67	138.92	65.16	64.35	60.76	142.293	63.4233	-1.1658	6.64e-33	4.14e-31
DZIP1	101	30	94	1834	1588	1619	3.16	0.92	2.88	51.62	50.02	49.46	2.32	50.3667	4.4403	1.28e-32	7.88e-31
DYNLL	2980	2174	2889	11713	11628	14180	93.28	66.88	88.56	329.67	366.26	433.16	82.9067	376.363	2.1826	2.67e-32	1.63e-30
DAK,TKFC	1543	1633	1863	5189	5073	5174	48.3	50.24	57.11	146.05	159.79	158.05	51.8833	154.63	1.5755	3.72e-32	2.24e-30
purK	0	4	4	463	376	504	0	0.12	0.12	13.03	11.84	15.4	0.08	13.4233	7.3905	8.09e-32	4.81e-30
CDC37	1209	1325	1492	4450	3705	3868	37.84	40.76	45.73	125.25	116.7	118.16	41.4433	120.037	1.5343	1.35e-31	7.91e-30
rep	370	431	589	2465	2322	2259	11.58	13.26	18.05	69.38	73.14	69.01	14.2967	70.51	2.3021	1.76e-31	1.03e-29
fusA,GFM,EFG	245286	226408	236331	112014	100953	85964	7677.79	6965.37	7244.17	3152.68	3179.86	2625.99	7295.78	2986.18	-1.2888	4.53e-31	2.6e-29
CYP709	1402	1943	2066	401	461	355	43.88	59.78	63.33	11.29	14.52	10.84	55.6633	12.2167	-2.1879	6.4e-31	3.64e-29
manB	408	800	547	4128	3309	4114	12.77	24.61	16.77	116.18	104.23	125.67	18.05	115.36	2.6761	1.25e-30	7.05e-29
ABA3	789	645	831	3166	3504	3575	24.7	19.84	25.47	89.11	110.37	109.21	23.3367	102.897	2.1405	4.25e-30	2.36e-28
SHANK	152	85	135	1196	1145	1613	4.76	2.61	4.14	33.66	36.07	49.27	3.83667	39.6667	3.37	4.69e-30	2.59e-28
BMP1,TLD	11062	13856	14532	4491	5147	4065	346.26	426.28	445.44	126.4	162.12	124.18	405.993	137.567	-1.5613	5.4e-30	2.95e-28
PGP,PGLP	25678	21485	22992	11412	8763	8980	803.76	660.98	704.77	321.2	276.02	274.32	723.17	290.513	-1.3157	6.2e-30	3.35e-28
HMGB1	30202	31299	28282	16100	14753	14744	945.36	962.9	866.92	453.14	464.7	450.39	925.06	456.077	-1.0203	6.43e-30	3.44e-28
MSH4	218	198	257	1320	1136	1075	6.82	6.09	7.88	37.15	35.78	32.84	6.93	35.2567	2.347	4.08e-29	2.16e-27
aqpZ	460	762	892	4019	4280	4044	14.4	23.44	27.34	113.12	134.81	123.53	21.7267	123.82	2.5107	1.36e-28	7.1e-27
panB	208	289	227	1436	1082	1435	6.51	8.89	6.96	40.42	34.08	43.84	7.45333	39.4467	2.4039	1.54e-28	7.96e-27
LRRC6	1041	815	1138	4213	4782	5351	32.58	25.07	34.88	118.58	150.63	163.46	30.8433	144.223	2.2253	1.74e-28	8.92e-27
kdnA	15052	14666	13603	7903	6083	7263	471.15	451.19	416.97	222.43	191.6	221.87	446.437	211.967	-1.0746	2.88e-28	1.47e-26
RPP25	206	240	120	1956	1675	1567	6.45	7.38	3.68	55.05	52.76	47.87	5.83667	51.8933	3.1523	4.2e-28	2.11e-26
dusB	278	338	451	1788	1777	2080	8.7	10.4	13.82	50.32	55.97	63.54	10.9733	56.61	2.3671	5.47e-28	2.73e-26
fklB	5918	6303	6442	16555	13715	17561	185.24	193.91	197.46	465.95	432	536.45	192.203	478.133	1.3148	8.12e-28	4.01e-26
COQ7	121	170	183	1041	840	1163	3.79	5.23	5.61	29.3	26.46	35.53	4.87667	30.43	2.6415	8.37e-28	4.1e-26
FAD4	2023	2182	1681	659	509	661	63.32	67.13	51.53	18.55	16.03	20.19	60.66	18.2567	-1.7323	1.15e-27	5.6e-26
SCC2,NIPBL	4117	5415	5868	16590	16486	15642	128.87	166.59	179.87	466.93	519.28	477.82	158.443	488.01	1.6229	1.82e-27	8.73e-26
DNAJB6	6161	6896	6402	18147	15055	15256	192.85	212.15	196.24	510.76	474.21	466.03	200.413	483.667	1.271	5.17e-27	2.46e-25
gcvT,AMT	717	651	610	2856	2613	3702	22.44	20.03	18.7	80.38	82.31	113.09	20.39	91.9267	2.1726	1.05e-26	4.95e-25
ABC.PE.S	20	9	22	532	337	797	0.63	0.28	0.67	14.97	10.61	24.35	0.526667	16.6433	4.9819	1.43e-26	6.71e-25
H1_5	13610	14687	15573	33448	30844	34389	426.01	451.84	477.35	941.41	971.54	1050.5	451.733	987.817	1.1288	1.59e-26	7.37e-25
SYT7	1552	2051	2312	11068	7014	13668	48.58	63.1	70.87	311.51	220.93	417.52	60.85	316.653	2.3796	1.89e-26	8.69e-25
per,rfbE	89	56	183	4442	5578	7329	2.79	1.72	5.61	125.02	175.7	223.88	3.37333	174.867	5.6959	2e-26	9.14e-25
upp,UPRT	3200	3062	3048	11920	8228	9119	100.16	94.2	93.43	335.49	259.17	278.56	95.93	291.073	1.6013	2.18e-26	9.85e-25
MRPP3	552	545	413	2590	1993	2405	17.28	16.77	12.66	72.9	62.78	73.47	15.57	69.7167	2.1627	4.34e-26	1.95e-24
ABCB6	3798	3716	4883	12328	11147	11691	118.88	114.32	149.68	346.98	351.11	357.13	127.627	351.74	1.4626	1e-25	4.45e-24
allD	1138	1228	1149	4090	3071	4232	35.62	37.78	35.22	115.11	96.73	129.28	36.2067	113.707	1.651	1.09e-25	4.76e-24
SDHB,SDH2	405	599	308	4013	2374	4146	12.68	18.43	9.44	112.95	74.78	126.65	13.5167	104.793	2.9547	1.1e-25	4.78e-24
ilvC	166595	149463	158130	67409	74631	64587	5214.66	4598.18	4847.11	1897.26	2350.76	1972.97	4886.65	2073.66	-1.2367	1.17e-25	5.02e-24
RPB11,POLR2J	336	373	428	1569	1227	1527	10.52	11.48	13.12	44.16	38.65	46.65	11.7067	43.1533	1.8821	1.89e-25	8.07e-24
SEL1,SEL1L	3887	4344	4535	11118	9248	9481	121.67	133.64	139.01	312.92	291.3	289.62	131.44	297.947	1.1806	3.08e-25	1.3e-23
SYVN1,HRD1	1054	1387	1967	7033	5848	6519	32.99	42.67	60.29	197.95	184.2	199.14	45.3167	193.763	2.0962	3.55e-25	1.49e-23
DPH4,DNAJC24	488	481	383	2343	1696	2418	15.28	14.8	11.74	65.94	53.42	73.86	13.94	64.4067	2.208	3.78e-25	1.58e-23
MSH6	2879	3446	4227	11222	10886	10566	90.12	106.02	129.57	315.85	342.89	322.77	108.57	327.17	1.5914	4.37e-25	1.81e-23
TFIIH1,GTF2H1,TFB1	1559	1687	1932	4808	4117	4915	48.8	51.9	59.22	135.32	129.68	150.14	53.3067	138.38	1.3762	7.15e-25	2.93e-23
FKBP14	7233	8061	7085	21597	16843	21849	226.4	247.99	217.17	607.86	530.53	667.43	230.52	601.94	1.3847	9.43e-25	3.81e-23
thnQ,cmmQ	171	256	240	1135	977	1126	5.35	7.88	7.36	31.95	30.77	34.4	6.86333	32.3733	2.2378	3.31e-24	1.33e-22
ADD	9660	14759	15101	5879	4935	4721	302.37	454.06	462.89	165.47	155.44	144.21	406.44	155.04	-1.3904	4.47e-24	1.78e-22
cynS	84	128	181	1024	909	1077	2.63	3.94	5.55	28.82	28.63	32.9	4.04	30.1167	2.8981	6.13e-24	2.42e-22
typA,bipA	73513	68606	75103	33143	34244	26269	2301.06	2110.64	2302.11	932.82	1078.63	802.45	2237.94	937.967	-1.2546	8.34e-24	3.27e-22
HSPA5,BIP	64776	68484	58460	177703	146183	173119	2027.58	2106.89	1791.95	5001.53	4604.53	5288.36	1975.47	4964.81	1.3295	9.08e-24	3.53e-22
ATP1A	1261	782	875	5011	5051	6775	39.47	24.06	26.82	141.04	159.1	206.96	30.1167	169.033	2.4887	1e-23	3.88e-22
INO1,ISYNA1	2989	3148	4422	11568	11186	11424	93.56	96.85	135.55	325.59	352.34	348.97	108.653	342.3	1.6555	1.3e-23	4.99e-22
PFKFB2	1891	2016	2013	880	888	935	59.19	62.02	61.7	24.77	27.97	28.56	60.97	27.1	-1.1698	2.19e-23	8.29e-22
DDX5,DBP2	33578	28460	27663	15760	12983	13767	1051.04	875.56	847.94	443.57	408.94	420.55	924.847	424.353	-1.1239	2.22e-23	8.33e-22
pyrD	38	33	26	534	419	1088	1.19	1.02	0.8	15.03	13.2	33.24	1.00333	20.49	4.352	2.44e-23	9.02e-22
MAK	679	513	519	2519	2223	2632	21.25	15.78	15.91	70.9	70.02	80.4	17.6467	73.7733	2.0637	3.98e-23	1.46e-21
NFKBIE	57	25	54	553	682	957	1.78	0.77	1.66	15.56	21.48	29.23	1.40333	22.09	3.9765	4.86e-23	1.77e-21
TRAP1,HSP75	2113	2181	2693	6547	6375	7576	66.14	67.1	82.55	184.27	200.8	231.43	71.93	205.5	1.5145	6.28e-23	2.28e-21
TDP2	6989	7656	6795	3668	3678	3430	218.77	235.53	208.28	103.24	115.85	104.78	220.86	107.957	-1.0327	8.21e-23	2.93e-21
K07126	160	262	182	1312	957	1178	5.01	8.06	5.58	36.93	30.14	35.98	6.21667	34.35	2.4661	9.63e-23	3.42e-21
MLH3	638	354	442	3001	2521	3096	19.97	10.89	13.55	84.46	79.41	94.58	14.8033	86.15	2.5409	1.01e-22	3.56e-21
DES4,des1	38507	39179	32576	20135	14546	14628	1205.32	1205.33	998.54	566.71	458.18	446.85	1136.4	490.58	-1.2119	1.08e-22	3.8e-21
OGT	2667	3027	3089	7234	6848	8045	83.48	93.12	94.69	203.6	215.7	245.75	90.43	221.683	1.2936	1.29e-22	4.51e-21
fdhC	1828	2248	2490	8575	13123	9319	57.22	69.16	76.33	241.35	413.35	284.67	67.57	313.123	2.2123	1.38e-22	4.76e-21
ftnA,ftn	444	538	500	1743	1698	2165	13.9	16.55	15.33	49.06	53.48	66.14	15.26	56.2267	1.8815	1.5e-22	5.15e-21
thiJ	685	675	723	2632	2128	3289	21.44	20.77	22.16	74.08	67.03	100.47	21.4567	80.5267	1.908	2.15e-22	7.33e-21
bcrC	24	12	10	404	284	524	0.75	0.37	0.31	11.37	8.95	16.01	0.476667	12.11	4.6671	2.75e-22	9.21e-21
SLC22A18	248	275	266	1213	924	1370	7.76	8.46	8.15	34.14	29.1	41.85	8.12333	35.03	2.1084	3.9e-22	1.3e-20
CYP714B	288	262	371	1305	1280	1525	9.01	8.06	11.37	36.73	40.32	46.58	9.48	41.21	2.12	4.14e-22	1.37e-20
TOP2	4414	7768	8930	29427	31485	34326	138.16	238.98	273.73	828.24	991.73	1048.57	216.957	956.18	2.1399	4.83e-22	1.59e-20
cruP	5468	5053	5749	2394	2600	2156	171.16	155.45	176.22	67.38	81.9	65.86	167.61	71.7133	-1.2248	7.46e-22	2.44e-20
TCTN1_3	100	119	60	775	818	1009	3.13	3.66	1.84	21.81	25.77	30.82	2.87667	26.1333	3.1834	7.65e-22	2.48e-20
xylB,XYLB	2238	2332	2523	5626	5127	5676	70.05	71.74	77.34	158.35	161.49	173.39	73.0433	164.41	1.1705	8.38e-22	2.7e-20
TRMT2B,TRM2	400	584	514	2011	2075	2868	12.52	17.97	15.76	56.6	65.36	87.61	15.4167	69.8567	2.1799	1.22e-21	3.9e-20
ncd2,npd	614	514	749	4157	2113	3834	19.22	15.81	22.96	117	66.56	117.12	19.33	100.227	2.3744	2.49e-21	7.93e-20
ampC	644	634	803	3557	2018	3141	20.16	19.5	24.61	100.11	63.56	95.95	21.4233	86.54	2.0142	3.12e-21	9.89e-20
EF3,TEF3	577508	546010	573276	281384	303583	250619	18076.8	16797.8	17572.4	7919.68	9562.38	7655.79	17482.3	8379.28	-1.061	4.25e-21	1.34e-19
pdxA	2	2	2	293	181	386	0.06	0.06	0.06	8.25	5.7	11.79	0.06	8.58	7.1599	4.71e-21	1.47e-19
CYP4V2	646	875	855	190	206	136	20.22	26.92	26.21	5.35	6.49	4.15	24.45	5.33	-2.1976	5.97e-21	1.85e-19
rutB	519	627	454	2337	1911	1894	16.25	19.29	13.92	65.78	60.19	57.86	16.4867	61.2767	1.894	8.02e-21	2.47e-19
GLT1	1699	3022	2418	9387	8003	8777	53.18	92.97	74.12	264.2	252.08	268.12	73.4233	261.467	1.8323	8.62e-21	2.63e-19
PIGS	1105	908	1337	4067	4717	6269	34.59	27.93	40.98	114.47	148.58	191.5	34.5	151.517	2.1348	2.03e-20	6.18e-19
mlaF,linL,mkl	887	1575	1132	5813	4176	4743	27.76	48.45	34.7	163.61	131.54	144.89	36.97	146.68	1.9882	2.76e-20	8.35e-19
PEPCK	671	785	713	5473	2627	2996	21	24.15	21.86	154.04	82.75	91.52	22.3367	109.437	2.2926	4.23e-20	1.26e-18
TXNDC5,ERP46	16109	14977	14365	47901	33410	39974	504.23	460.76	440.33	1348.2	1052.36	1221.11	468.44	1207.22	1.3658	4.99e-20	1.48e-18
RP_L32,MRPL32,rpmF	12	4	15	502	188	538	0.38	0.12	0.46	14.13	5.92	16.43	0.32	12.16	5.2479	5.31e-20	1.57e-18
K06995	1073	1166	1188	2895	2592	2869	33.59	35.87	36.42	81.48	81.64	87.64	35.2933	83.5867	1.2439	6.42e-20	1.88e-18
SOD2	11819	13073	14405	30643	25525	32527	369.95	402.19	441.55	862.46	804	993.62	404.563	886.693	1.1321	8.66e-20	2.5e-18
GAS8	885	703	509	3345	3382	4131	27.7	21.63	15.6	94.15	106.53	126.19	21.6433	108.957	2.3318	1.18e-19	3.38e-18
garR,glxR	116	100	98	907	494	955	3.63	3.08	3	25.53	15.56	29.17	3.23667	23.42	2.8552	3.03e-19	8.65e-18
SMT1,ERG6	27200	32767	22921	13705	11039	13755	851.4	1008.07	702.59	385.73	347.71	420.18	854.02	384.54	-1.1511	3.51e-19	9.99e-18
MOCS3,UBA4	437	301	505	1796	2159	2248	13.68	9.26	15.48	50.55	68.01	68.67	12.8067	62.41	2.2849	4.09e-19	1.16e-17
stsC	22527	20876	17699	11461	8493	9989	705.13	642.24	542.52	322.58	267.52	305.14	629.963	298.413	-1.078	4.41e-19	1.24e-17
thiC	541	938	602	3485	2469	3381	16.93	28.86	18.45	98.09	77.77	103.28	21.4133	93.0467	2.1194	4.44e-19	1.24e-17
MTFMT,fmt	755	844	646	2667	2441	2340	23.63	25.97	19.8	75.06	76.89	71.48	23.1333	74.4767	1.6868	4.52e-19	1.26e-17
KRR1	10933	10693	9503	5240	5416	5309	342.22	328.97	291.29	147.48	170.6	162.18	320.827	160.087	-1.0029	5.87e-19	1.62e-17
USP	4147	5547	5477	12703	11508	12405	129.81	170.65	167.88	357.53	362.48	378.94	156.113	366.317	1.2305	5.89e-19	1.62e-17
TMEM216	23	8	28	330	379	586	0.72	0.25	0.86	9.29	11.94	17.9	0.61	13.0433	4.4184	6.58e-19	1.79e-17
FTSJ1,TRM7	1759	1738	1802	998	810	785	55.06	53.47	55.24	28.09	25.51	23.98	54.59	25.86	-1.0779	6.99e-19	1.9e-17
STE24	2229	2646	1889	8151	6123	8999	69.77	81.4	57.9	229.41	192.86	274.9	69.69	232.39	1.7375	7.88e-19	2.13e-17
SLC9A10_11	1800	1982	2578	6187	6027	7799	56.34	60.98	79.02	174.14	189.84	238.24	65.4467	200.74	1.6169	8.01e-19	2.15e-17
LSG1	16431	19253	13475	8283	6949	6396	514.31	592.31	413.04	233.13	218.88	195.38	506.553	215.797	-1.231	8.54e-19	2.28e-17
CARKD	2718	2626	2713	1392	1252	1033	85.08	80.79	83.16	39.18	39.44	31.56	83.01	36.7267	-1.1765	9.48e-19	2.52e-17
RAD52	2047	2478	1942	5975	5600	6373	64.07	76.23	59.53	168.17	176.39	194.68	66.61	179.747	1.4322	1.2e-18	3.16e-17
MTHFD	8796	9586	10553	4228	4440	5581	275.33	294.91	323.48	119	139.85	170.49	297.907	143.113	-1.0577	1.84e-18	4.81e-17
PDIA6,TXNDC7	68566	73448	69298	152888	140473	166368	2146.21	2259.6	2124.17	4303.1	4424.68	5082.13	2176.66	4603.3	1.0806	1.9e-18	4.96e-17
plsX	19	4	12	547	204	488	0.59	0.12	0.37	15.4	6.43	14.91	0.36	12.2467	5.0882	2.04e-18	5.29e-17
ALDO	918	1258	1356	4896	3046	4804	28.73	38.7	41.57	137.8	95.94	146.75	36.3333	126.83	1.8035	2.41e-18	6.21e-17
K08884	769	943	518	184	120	118	24.07	29.01	15.88	5.18	3.78	3.6	22.9867	4.18667	-2.4569	2.79e-18	7.16e-17
HXT	908	1236	1176	3146	2798	3418	28.42	38.03	36.05	88.55	88.13	104.41	34.1667	93.6967	1.4554	5.83e-18	1.46e-16
DRC1	270	204	182	1057	1337	1775	8.45	6.28	5.58	29.75	42.11	54.22	6.77	42.0267	2.6341	1.02e-17	2.52e-16
ETHE1	125	142	150	826	516	687	3.91	4.37	4.6	23.25	16.25	20.99	4.29333	20.1633	2.2316	1.13e-17	2.78e-16
SYT4	677	833	699	3874	2191	4956	21.19	25.63	21.43	109.04	69.01	151.39	22.75	109.813	2.2711	1.87e-17	4.54e-16
RRM2	5985	7973	8335	19460	21848	19774	187.34	245.29	255.49	547.71	688.18	604.05	229.373	613.313	1.4189	2.06e-17	4.98e-16
thrB2	55	88	69	511	391	605	1.72	2.71	2.12	14.38	12.32	18.48	2.18333	15.06	2.7861	2.1e-17	5.05e-16
LSM3	405	417	637	2053	1553	1871	12.68	12.83	19.53	57.78	48.92	57.15	15.0133	54.6167	1.8631	2.27e-17	5.41e-16
rocF,arg	357	344	364	2070	1048	1704	11.17	10.58	11.16	58.26	33.01	52.05	10.97	47.7733	2.1226	2.84e-17	6.67e-16
ECM14	1004	1195	1556	4268	5372	4165	31.43	36.76	47.7	120.12	169.21	127.23	38.63	138.853	1.8458	3.01e-17	7.04e-16
dhaA	602	384	394	2066	2326	3180	18.84	11.81	12.08	58.15	73.27	97.14	14.2433	76.1867	2.4193	3.08e-17	7.18e-16
ilvD	719	738	926	2606	3212	4560	22.51	22.7	28.38	73.35	101.17	139.3	24.53	104.607	2.0924	3.25e-17	7.5e-16
cobB_cbiA	3239	4514	3418	1823	1267	1804	101.39	138.87	104.77	51.31	39.91	55.11	115.01	48.7767	-1.2375	3.94e-17	9.01e-16
PSMB3	6589	6061	6533	14614	14088	16146	206.24	186.46	200.25	411.32	443.75	493.22	197.65	449.43	1.1851	3.95e-17	9.01e-16
PTGES3	530	584	643	2168	1534	2531	16.59	17.97	19.71	61.02	48.32	77.32	18.09	62.22	1.7822	5.41e-17	1.22e-15
speB	1284	1559	1235	3716	3604	4109	40.19	47.96	37.86	104.59	113.52	125.52	42.0033	114.543	1.4473	6.48e-17	1.45e-15
HSD17B10	1846	2063	2271	4711	4163	4710	57.78	63.47	69.61	132.59	131.13	143.88	63.62	135.867	1.0946	6.55e-17	1.46e-15
SUGT1,SGT1	2752	2793	2536	6805	5921	6122	86.14	85.93	77.74	191.53	186.5	187.01	83.27	188.347	1.1775	7.55e-17	1.67e-15
alr	134	204	183	748	775	954	4.19	6.28	5.61	21.05	24.41	29.14	5.36	24.8667	2.2139	9.23e-17	2.04e-15
gabD	2953	2633	2399	9807	6225	9209	92.43	81	73.54	276.02	196.08	281.31	82.3233	251.137	1.6091	1.1e-16	2.4e-15
glnA,GLUL	189689	185766	187566	102646	102387	75285	5937.53	5715.03	5749.4	2889.02	3225.03	2299.77	5800.65	2804.61	-1.0484	1.25e-16	2.74e-15
gpmB	509	589	629	1637	1624	1977	15.93	18.12	19.28	46.07	51.15	60.39	17.7767	52.5367	1.5633	1.33e-16	2.9e-15
SLC30A9,ZNT9	1349	1288	1469	3476	2842	3437	42.23	39.62	45.03	97.83	89.52	104.99	42.2933	97.4467	1.2042	1.6e-16	3.45e-15
GEN1,GEN	820	809	961	2565	1925	2557	25.67	24.89	29.46	72.19	60.63	78.11	26.6733	70.31	1.3983	2.05e-16	4.38e-15
GSR,gor	9528	9787	8894	22968	17835	21630	298.24	301.09	272.62	646.44	561.77	660.74	290.65	622.983	1.0999	2.48e-16	5.29e-15
H3	11183	13469	17912	38004	37044	39718	350.04	414.37	549.05	1069.64	1166.83	1213.29	437.82	1149.92	1.3931	3.09e-16	6.56e-15
LETM1,MDM38	1837	1709	2055	4710	3837	4401	57.5	52.58	62.99	132.57	120.86	134.44	57.69	129.29	1.1642	3.18e-16	6.74e-15
SENP7	3126	2755	2972	7869	6925	6650	97.85	84.76	91.1	221.48	218.13	203.14	91.2367	214.25	1.2316	3.5e-16	7.37e-15
SSX2IP,ADIP	326	82	210	4748	5633	6888	10.2	2.52	6.44	133.63	177.43	210.41	6.38667	173.823	4.7664	3.81e-16	7.96e-15
rlmI	893	1153	1173	2919	2826	3648	27.95	35.47	35.96	82.16	89.01	111.44	33.1267	94.2033	1.5078	3.96e-16	8.21e-15
K15977	234	175	226	891	769	937	7.32	5.38	6.93	25.08	24.22	28.62	6.54333	25.9733	1.9889	6.66e-16	1.37e-14
SPR1	1092	536	867	3891	3646	5124	34.18	16.49	26.58	109.51	114.84	156.53	25.75	126.96	2.3017	7.17e-16	1.46e-14
CACYBP,SIP	4293	5423	5465	11845	11125	10742	134.38	166.84	167.52	333.38	350.42	328.14	156.247	337.313	1.1103	7.38e-16	1.5e-14
RP2	268	100	122	1339	1360	1865	8.39	3.08	3.74	37.69	42.84	56.97	5.07	45.8333	3.1763	8.5e-16	1.72e-14
HADH	895	981	1237	2810	2501	2918	28.01	30.18	37.92	79.09	78.78	89.14	32.0367	82.3367	1.3618	8.89e-16	1.79e-14
punA,PNP	2675	2376	2483	6574	5378	7074	83.73	73.1	76.11	185.03	169.4	216.09	77.6467	190.173	1.2923	8.92e-16	1.79e-14
CACNA2D2	56	24	120	1829	2330	3070	1.75	0.74	3.68	51.48	73.39	93.78	2.05667	72.8833	5.1472	1.2e-15	2.39e-14
PSMB4	5034	4695	6131	13140	10696	12224	157.57	144.44	187.93	369.83	336.91	373.41	163.313	360.05	1.1406	1.26e-15	2.5e-14
gltD	2218	3365	2534	7847	8047	7612	69.43	103.52	77.67	220.86	253.47	232.53	83.54	235.62	1.4959	1.39e-15	2.75e-14
MEP	3588	7413	6204	20401	22945	21326	112.31	228.06	190.17	574.2	722.73	651.46	176.847	649.463	1.8767	1.41e-15	2.76e-14
MIF	116	116	171	781	527	900	3.63	3.57	5.24	21.98	16.6	27.49	4.14667	22.0233	2.409	1.48e-15	2.9e-14
SHPRH	4967	6014	4677	2389	2692	2202	155.47	185.02	143.36	67.24	84.79	67.27	161.283	73.1	-1.1417	1.86e-15	3.63e-14
APC5	5402	6594	5654	3127	2787	2019	169.09	202.86	173.31	88.01	87.79	61.68	181.753	79.16	-1.1991	2.04e-15	3.96e-14
oxlT	156	86	82	950	632	777	4.88	2.65	2.51	26.74	19.91	23.74	3.34667	23.4633	2.8096	2.68e-15	5.14e-14
UTP30,RSL1D1	4336	4543	4474	2161	1622	2675	135.72	139.76	137.14	60.82	51.09	81.71	137.54	64.54	-1.0916	6.36e-15	1.2e-13
nthA	208	252	252	909	673	830	6.51	7.75	7.72	25.58	21.2	25.35	7.32667	24.0433	1.7144	7.02e-15	1.32e-13
tlyC	14	13	21	281	150	370	0.44	0.4	0.64	7.91	4.72	11.3	0.493333	7.97667	4.0152	7.21e-15	1.35e-13
K06950	440	496	435	159	127	165	13.77	15.26	13.33	4.48	4	5.04	14.12	4.50667	-1.6476	7.55e-15	1.41e-13
SEC23	4396	5000	6985	16760	13768	13569	137.6	153.82	214.11	471.72	433.67	414.5	168.51	439.963	1.3845	8.09e-15	1.5e-13
K02484	121	121	130	553	447	590	3.79	3.72	3.98	15.56	14.08	18.02	3.83	15.8867	2.0524	8.97e-15	1.65e-13
GUCA1	18798	14394	15836	8870	8593	7572	588.4	442.83	485.42	249.65	270.67	231.31	505.55	250.543	-1.0128	9.31e-15	1.71e-13
MDH2	200	301	196	1266	980	2259	6.26	9.26	6.01	35.63	30.87	69.01	7.17667	45.17	2.654	1.11e-14	2.04e-13
NPEPPS	2428	2434	2364	5828	4569	5839	76	74.88	72.46	164.03	143.92	178.37	74.4467	162.107	1.1227	1.19e-14	2.17e-13
SIAT4B	1122	1072	901	497	382	411	35.12	32.98	27.62	13.99	12.03	12.56	31.9067	12.86	-1.311	1.2e-14	2.18e-13
FUNDC1	991	988	1182	2610	2774	3193	31.02	30.4	36.23	73.46	87.38	97.54	32.55	86.1267	1.4038	1.23e-14	2.23e-13
GANAB	1475	2044	2658	6125	6177	6712	46.17	62.88	81.47	172.39	194.57	205.03	63.5067	190.663	1.586	1.39e-14	2.5e-13
LUT5,CYP97A3	4464	6092	5078	12293	12823	14634	139.73	187.42	155.65	345.99	403.9	447.03	160.933	398.973	1.3098	1.39e-14	2.5e-13
USP2	192	85	132	897	878	903	6.01	2.61	4.05	25.25	27.66	27.58	4.22333	26.83	2.6674	1.86e-14	3.29e-13
amphI,nysI	2	8	4	150	208	151	0.06	0.25	0.12	4.22	6.55	4.61	0.143333	5.12667	5.1606	2.06e-14	3.61e-13
moeZR,moeBR	164	339	248	1219	996	1310	5.13	10.43	7.6	34.31	31.37	40.02	7.72	35.2333	2.1903	2.06e-14	3.61e-13
PDIA3,GRP58	28	40	80	481	401	467	0.88	1.23	2.45	13.54	12.63	14.27	1.52	13.48	3.1487	2.09e-14	3.64e-13
DESN	496	141	445	6825	8688	10412	15.53	4.34	13.64	192.09	273.66	318.06	11.17	261.27	4.5478	2.43e-14	4.22e-13
ASPM,ASP	726	1346	980	3989	3736	3167	22.72	41.41	30.04	112.27	117.68	96.74	31.39	108.897	1.7946	3.36e-14	5.79e-13
NOL,NYC1	2516	2528	1920	6422	6812	6643	78.75	77.77	58.85	180.75	214.57	202.93	71.79	199.417	1.4739	5.02e-14	8.62e-13
VPS4	6548	6241	5787	17619	12518	13870	204.96	192	177.39	495.89	394.3	423.69	191.45	437.96	1.1938	5.77e-14	9.78e-13
NOP1,FBL	8358	9045	7921	3127	4168	4404	261.62	278.27	242.8	88.01	131.29	134.53	260.897	117.943	-1.1454	6.12e-14	1.03e-12
RPB5,POLR2E	1053	1107	1302	2766	2493	3096	32.96	34.06	39.91	77.85	78.53	94.58	35.6433	83.6533	1.2308	8.28e-14	1.39e-12
pncB,NAPRT1	200	372	309	1242	1188	1101	6.26	11.44	9.47	34.96	37.42	33.63	9.05667	35.3367	1.9641	8.62e-14	1.44e-12
DDX28	469	675	744	1866	1816	2100	14.68	20.77	22.81	52.52	57.2	64.15	19.42	57.9567	1.5774	9.52e-14	1.58e-12
MPC2	357	419	295	1470	1179	2188	11.17	12.89	9.04	41.37	37.14	66.84	11.0333	48.45	2.1346	9.87e-14	1.64e-12
LUM	1376	1566	1844	3899	3940	5152	43.07	48.18	56.52	109.74	124.1	157.38	49.2567	130.407	1.4046	1.19e-13	1.96e-12
HAO	1221	1701	1313	671	319	419	38.22	52.33	40.25	18.89	10.05	12.8	43.6	13.9133	-1.6479	1.3e-13	2.12e-12
ald	30	18	18	193	319	528	0.94	0.55	0.55	5.43	10.05	16.13	0.68	10.5367	3.9537	1.46e-13	2.39e-12
CDC14	4882	7735	7667	3055	3424	2942	152.81	237.96	235.01	85.98	107.85	89.87	208.593	94.5667	-1.1413	1.79e-13	2.92e-12
chvG	12	6	35	360	254	432	0.38	0.18	1.07	10.13	8	13.2	0.543333	10.4433	4.2646	1.84e-13	2.98e-12
CDK7	1269	1367	1407	3030	2508	2998	39.72	42.06	43.13	85.28	79	91.58	41.6367	85.2867	1.0345	2.34e-13	3.78e-12
PCNA	15286	14126	13769	6300	8235	6998	478.47	434.58	422.06	177.32	259.39	213.77	445.037	216.827	-1.0374	2.77e-13	4.39e-12
CLUAP1,DYF3	51	5	50	558	735	973	1.6	0.15	1.53	15.71	23.15	29.72	1.09333	22.86	4.386	3.14e-13	4.97e-12
fixL	57	22	37	563	262	489	1.78	0.68	1.13	15.85	8.25	14.94	1.19667	13.0133	3.4429	3.52e-13	5.55e-12
NUF2,CDCA1	1178	1285	1348	2871	2575	2610	36.87	39.53	41.32	80.81	81.11	79.73	39.24	80.55	1.0376	3.82e-13	5.99e-12
nirA	86343	75997	80338	45115	42566	28298	2702.66	2338.02	2462.57	1269.78	1340.76	864.43	2501.08	1158.32	-1.1105	4.4e-13	6.87e-12
MDN1,REA1	2905	4024	2888	1371	1623	1240	90.93	123.8	88.52	38.59	51.12	37.88	101.083	42.53	-1.249	5e-13	7.78e-12
APOD	1103	851	1183	2847	2730	3255	34.53	26.18	36.26	80.13	85.99	99.43	32.3233	88.5167	1.4534	5.55e-13	8.61e-12
ACADS,bcd	2496	3064	2988	6956	5079	6726	78.13	94.26	91.59	195.78	159.98	205.46	87.9933	187.073	1.0881	5.81e-13	8.96e-12
AASS	1313	1874	1734	4416	3380	4286	41.1	57.65	53.15	124.29	106.46	130.93	50.6333	120.56	1.2516	6.19e-13	9.53e-12
CHST15	1558	2051	1753	4156	3818	4216	48.77	63.1	53.73	116.97	120.26	128.79	55.2	122.007	1.1442	6.41e-13	9.8e-12
HMGCR	3767	4103	3825	9419	6903	7898	117.91	126.23	117.25	265.1	217.43	241.26	120.463	241.263	1.002	7.28e-13	1.1e-11
RFT1	2732	2552	2503	5749	5875	6541	85.52	78.51	76.72	161.81	185.05	199.81	80.25	182.223	1.1831	8.5e-13	1.28e-11
SLC25A19,DNC,TPC1	538	553	595	1437	1232	1364	16.84	17.01	18.24	40.45	38.81	41.67	17.3633	40.31	1.2151	1.03e-12	1.54e-11
SF3B14	1620	1358	1484	3597	3659	4306	50.71	41.78	45.49	101.24	115.25	131.54	45.9933	116.01	1.3348	1.11e-12	1.66e-11
licD	1215	1354	1420	667	573	804	38.03	41.66	43.53	18.77	18.05	24.56	41.0733	20.46	-1.0054	1.13e-12	1.68e-11
aceA	2139	2405	2068	5069	4276	4709	66.95	73.99	63.39	142.67	134.69	143.85	68.11	140.403	1.0436	1.19e-12	1.77e-11
SYT1	1726	2771	3491	8371	7540	8714	54.03	85.25	107.01	235.61	237.5	266.19	82.0967	246.433	1.5858	1.3e-12	1.92e-11
RPC2,POLR3B	4737	5553	6406	11699	10548	12239	148.27	170.84	196.36	329.27	332.25	373.87	171.823	345.13	1.0062	1.54e-12	2.28e-11
smf	8	0	4	225	113	240	0.25	0	0.12	6.33	3.56	7.33	0.123333	5.74	5.5404	1.57e-12	2.31e-11
XBAT32_33	1151	1956	2325	6140	5013	7624	36.03	60.18	71.27	172.81	157.9	232.89	55.8267	187.867	1.7507	1.66e-12	2.44e-11
K11159	38	73	78	406	527	374	1.19	2.25	2.39	11.43	16.6	11.42	1.94333	13.15	2.7585	1.85e-12	2.71e-11
acyP	279	177	202	1263	714	1383	8.73	5.45	6.19	35.55	22.49	42.25	6.79	33.43	2.2997	1.88e-12	2.73e-11
PGD,gnd,gntZ	4956	5356	5270	13250	9420	14906	155.13	164.78	161.54	372.93	296.72	455.34	160.483	374.997	1.2245	2.02e-12	2.92e-11
PAFAH1B1,LIS1	710	1080	1078	3030	2240	2576	22.22	33.23	33.04	85.28	70.56	78.69	29.4967	78.1767	1.4062	2.2e-12	3.16e-11
ATL4	1448	1341	1650	928	590	718	45.32	41.26	50.58	26.12	18.58	21.93	45.72	22.21	-1.0416	2.22e-12	3.18e-11
ERCC6L,PICH	726	1044	1304	3029	2921	3056	22.72	32.12	39.97	85.25	92.01	93.35	31.6033	90.2033	1.5131	2.42e-12	3.44e-11
RNF181	1876	2105	2249	5008	3732	4160	58.72	64.76	68.94	140.95	117.55	127.08	64.14	128.527	1.0028	2.77e-12	3.92e-11
hisG	981	1435	1292	3102	2822	3185	30.71	44.15	39.6	87.31	88.89	97.29	38.1533	91.1633	1.2566	3.29e-12	4.59e-11
udh	79	71	113	446	376	441	2.47	2.18	3.46	12.55	11.84	13.47	2.70333	12.62	2.2229	3.43e-12	4.78e-11
IFT74	168	34	153	2824	3877	4400	5.26	1.05	4.69	79.48	122.12	134.41	3.66667	112.003	4.9329	3.46e-12	4.79e-11
TRIM25,EFP	6	0	9	162	198	180	0.19	0	0.28	4.56	6.24	5.5	0.156667	5.43333	5.1161	4.03e-12	5.5e-11
hrpB	213	269	342	981	807	892	6.67	8.28	10.48	27.61	25.42	27.25	8.47667	26.76	1.6585	4.05e-12	5.5e-11
RGL4,rhiE	43	91	96	771	320	836	1.35	2.8	2.94	21.7	10.08	25.54	2.36333	19.1067	3.0152	4.28e-12	5.79e-11
EIF5B	2626	3345	5022	10205	11355	11671	82.2	102.91	153.94	287.22	357.66	356.52	113.017	333.8	1.5624	4.41e-12	5.95e-11
orn,REX2,REXO2	64	50	50	548	231	658	2	1.54	1.53	15.42	7.28	20.1	1.69	14.2667	3.0776	4.5e-12	6.06e-11
IFT57,HIPPI,ESRRBL1	163	35	154	2664	2800	3574	5.1	1.08	4.72	74.98	88.2	109.18	3.63333	90.7867	4.6431	5.15e-12	6.9e-11
DYX1C1,DNAAF4	109	22	93	1660	2095	2396	3.41	0.68	2.85	46.72	65.99	73.19	2.31333	61.9667	4.7434	5.51e-12	7.36e-11
rluF	422	433	446	1107	1067	1158	13.21	13.32	13.67	31.16	33.61	35.37	13.4	33.38	1.3168	7.13e-12	9.48e-11
IPI1,TEX10	256	277	279	858	715	1063	8.01	8.52	8.55	24.15	22.52	32.47	8.36	26.38	1.6579	8.18e-12	1.08e-10
UTP6	336	521	521	1423	1220	1439	10.52	16.03	15.97	40.05	38.43	43.96	14.1733	40.8133	1.5259	8.52e-12	1.12e-10
rpoC	16	8	12	438	273	96	0.5	0.25	0.37	12.33	8.6	2.93	0.373333	7.95333	4.413	1.19e-11	1.55e-10
SCRIB	11	2	10	199	135	173	0.34	0.06	0.31	5.6	4.25	5.28	0.236667	5.04333	4.4134	1.2e-11	1.57e-10
PPIF	16508	15453	14360	44188	29530	52408	516.72	475.41	440.17	1243.69	930.15	1600.93	477.433	1258.26	1.3981	1.4e-11	1.82e-10
gpt	6	0	8	172	121	222	0.19	0	0.25	4.84	3.81	6.78	0.146667	5.14333	5.1321	1.58e-11	2.04e-10
DNAAF2,KTU,PF13	126	23	90	1952	2003	2383	3.94	0.71	2.76	54.94	63.09	72.79	2.47	63.6067	4.6866	1.69e-11	2.18e-10
butA,budC	104	70	71	435	374	461	3.26	2.15	2.18	12.24	11.78	14.08	2.53	12.7	2.3276	1.75e-11	2.24e-10
uvrB	178	346	193	1123	1045	941	5.57	10.64	5.92	31.61	32.92	28.75	7.37667	31.0933	2.0756	1.9e-11	2.43e-10
RP_L5,MRPL5,rplE	14	6	8	224	162	117	0.44	0.18	0.25	6.3	5.1	3.57	0.29	4.99	4.1049	2.02e-11	2.57e-10
DHH	12	10	22	178	151	194	0.38	0.31	0.67	5.01	4.76	5.93	0.453333	5.23333	3.5291	2.16e-11	2.74e-10
HCN2	529	339	404	1383	1422	1782	16.56	10.43	12.38	38.93	44.79	54.44	13.1233	46.0533	1.8112	2.72e-11	3.43e-10
MSFD7,SLC49A4	1667	2837	2436	7388	4980	6606	52.18	87.28	74.67	207.94	156.86	201.8	71.3767	188.867	1.4038	2.96e-11	3.71e-10
VTE5	675	620	682	1692	1467	1488	21.13	19.07	20.91	47.62	46.21	45.45	20.37	46.4267	1.1885	3.14e-11	3.93e-10
ERO1L	6176	5821	8312	18212	14867	14005	193.32	179.08	254.78	512.58	468.29	427.82	209.06	469.563	1.1674	3.2e-11	4e-10
hemD,UROS	275	351	307	874	833	994	8.61	10.8	9.41	24.6	26.24	30.36	9.60667	27.0667	1.4944	3.34e-11	4.16e-10
PDE12	15318	29623	17971	10799	8889	9529	479.47	911.34	550.86	303.94	279.99	291.09	647.223	291.673	-1.1499	3.93e-11	4.85e-10
HFM1,MER3	1320	958	694	6139	3325	3387	41.32	29.47	21.27	172.78	104.73	103.46	30.6867	126.99	2.049	4.16e-11	5.13e-10
DUR3	4476	6380	5976	15331	10420	12534	140.11	196.28	183.18	431.5	328.21	382.88	173.19	380.863	1.1369	4.35e-11	5.35e-10
SERPINB2,PAI2	12	29	47	363	202	531	0.38	0.89	1.44	10.22	6.36	16.22	0.903333	10.9333	3.5973	4.55e-11	5.57e-10
chlG,bchG	4468	4475	3440	9700	10184	12382	139.85	137.67	105.45	273.01	320.78	378.24	127.657	324.01	1.3438	4.87e-11	5.92e-10
radC	0	0	0	65	117	161	0	0	0	1.83	3.69	4.92	0.001	3.48	11.7649	4.89e-11	5.94e-10
PDIA5	18	25	36	242	170	227	0.56	0.77	1.1	6.81	5.35	6.93	0.81	6.36333	2.9738	6.6e-11	7.98e-10
djlA	687	629	626	1602	1457	1783	21.5	19.35	19.19	45.09	45.89	54.47	20.0133	48.4833	1.2765	7.23e-11	8.67e-10
RPA43	2707	2410	1963	1288	1213	1116	84.73	74.14	60.17	36.25	38.21	34.09	73.0133	36.1833	-1.0128	7.71e-11	9.23e-10
ybgC	0	0	0	151	64	98	0	0	0	4.25	2.02	2.99	0.001	3.08667	11.5918	9.76e-11	1.15e-09
SGTA	752	715	648	2176	1501	1768	23.54	22	19.86	61.24	47.28	54.01	21.8	54.1767	1.3133	1.03e-10	1.21e-09
cheBR	6	4	2	107	88	170	0.19	0.12	0.06	3.01	2.77	5.19	0.123333	3.65667	4.8899	1.12e-10	1.32e-09
CDC20	836	955	825	2728	1704	2797	26.17	29.38	25.29	76.78	53.67	85.44	26.9467	71.9633	1.4172	1.15e-10	1.35e-09
argE	1725	1780	1799	3655	3734	4622	53.99	54.76	55.14	102.87	117.62	141.19	54.63	120.56	1.142	1.16e-10	1.35e-09
SND1	3379	3678	4465	7854	7187	8766	105.77	113.15	136.86	221.05	226.38	267.78	118.593	238.403	1.0074	1.18e-10	1.37e-09
CSNK2A	37706	53371	27845	22062	15714	18024	1180.25	1641.94	853.52	620.94	494.97	550.59	1225.24	555.5	-1.1412	1.21e-10	1.41e-09
GOLGB1	251	242	155	899	708	1007	7.86	7.45	4.75	25.3	22.3	30.76	6.68667	26.12	1.9658	1.3e-10	1.5e-09
MIPEP	464	818	634	1983	1887	1787	14.52	25.17	19.43	55.81	59.44	54.59	19.7067	56.6133	1.5225	1.38e-10	1.58e-09
HELLS,DDM1	2567	3547	4847	1642	1727	1851	80.35	109.12	148.57	46.21	54.4	56.54	112.68	52.3833	-1.1051	1.41e-10	1.61e-09
LYRM4	445	279	311	1718	1051	1189	13.93	8.58	9.53	48.35	33.1	36.32	10.68	39.2567	1.878	2.1e-10	2.39e-09
NEIL3	828	756	752	1837	1939	2444	25.92	23.26	23.05	51.7	61.08	74.66	24.0767	62.48	1.3758	2.11e-10	2.39e-09
TMLHE	784	860	551	2514	1978	2040	24.54	26.46	16.89	70.76	62.3	62.32	22.63	65.1267	1.525	2.54e-10	2.86e-09
pepF,pepB	189	265	319	814	1069	1889	5.92	8.15	9.78	22.91	33.67	57.7	7.95	38.0933	2.2605	3.4e-10	3.77e-09
ATP13A3_4_5	135	117	135	472	395	520	4.23	3.6	4.14	13.28	12.44	15.88	3.99	13.8667	1.7972	4.26e-10	4.67e-09
CERK1	32	12	23	270	147	622	1	0.37	0.71	7.6	4.63	19	0.693333	10.41	3.9083	4.43e-10	4.85e-09
NADSYN1,QNS1,nadE	1017	1194	1835	3508	3744	4116	31.83	36.73	56.25	98.73	117.93	125.73	41.6033	114.13	1.4559	4.91e-10	5.33e-09
APRT,apt	127	142	104	453	447	557	3.98	4.37	3.19	12.75	14.08	17.01	3.84667	14.6133	1.9256	5.39e-10	5.83e-09
MYH	327	103	200	1026	1275	1675	10.24	3.17	6.13	28.88	40.16	51.17	6.51333	40.07	2.6211	6.4e-10	6.91e-09
YUCCA	1643	2995	2734	1076	1205	1134	51.43	92.14	83.8	30.28	37.96	34.64	75.79	34.2933	-1.1441	6.44e-10	6.94e-09
USP21	132	48	88	619	464	598	4.13	1.48	2.7	17.42	14.62	18.27	2.77	16.77	2.5979	6.52e-10	7.01e-09
UBXN6,UBXD1	536	701	880	1751	1926	2213	16.78	21.57	26.97	49.28	60.67	67.6	21.7733	59.1833	1.4426	7.02e-10	7.48e-09
CYP21A	940	1139	1156	2241	2185	2419	29.42	35.04	35.43	63.07	68.82	73.89	33.2967	68.5933	1.0427	7.22e-10	7.69e-09
DTX	1448	1749	1895	4619	3141	3479	45.32	53.81	58.09	130	98.94	106.27	52.4067	111.737	1.0923	7.48e-10	7.93e-09
bglB	662	901	674	2025	1600	1899	20.72	27.72	20.66	56.99	50.4	58.01	23.0333	55.1333	1.2592	7.58e-10	8e-09
DOC2B	76	76	273	5446	2172	10022	2.38	2.34	8.37	153.28	68.41	306.15	4.36333	175.947	5.3336	8.78e-10	9.2e-09
MSS51	1530	768	1080	5812	2932	4287	47.89	23.63	33.1	163.58	92.35	130.96	34.8733	128.963	1.8868	1.03e-09	1.07e-08
DNM	34	46	59	379	188	300	1.06	1.42	1.81	10.67	5.92	9.16	1.43	8.58333	2.5855	1.1e-09	1.14e-08
IPO7,RANBP7	1782	2430	2816	5583	4557	5706	55.78	74.76	86.32	157.14	143.54	174.3	72.2867	158.327	1.1311	1.14e-09	1.18e-08
bioA	148	245	112	741	717	777	4.63	7.54	3.43	20.86	22.58	23.74	5.2	22.3933	2.1065	1.33e-09	1.36e-08
kefB	681	570	618	305	170	285	21.32	17.54	18.94	8.58	5.35	8.71	19.2667	7.54667	-1.3522	1.55e-09	1.58e-08
K07168	1012	1176	1178	3390	3100	2186	31.68	36.18	36.11	95.41	97.65	66.78	34.6567	86.6133	1.3215	1.57e-09	1.59e-08
ACSS,acs	1239	1638	1974	4149	3595	6153	38.78	50.39	60.51	116.78	113.24	187.96	49.8933	139.327	1.4816	1.63e-09	1.65e-08
rhaS	763	1184	985	2697	3360	2376	23.88	36.43	30.19	75.91	105.83	72.58	30.1667	84.7733	1.4907	1.76e-09	1.77e-08
bmpA,bmpB,tmpC	2	0	4	105	80	105	0.06	0	0.12	2.96	2.52	3.21	0.06	2.89667	5.5933	1.79e-09	1.79e-08
OTC,argF,argI	486	543	462	1179	1263	1315	15.21	16.71	14.16	33.18	39.78	40.17	15.36	37.71	1.2958	1.81e-09	1.81e-08
DEPDC5	960	1289	1470	3108	2742	2638	30.05	39.66	45.06	87.48	86.37	80.58	38.2567	84.81	1.1485	2e-09	1.99e-08
fur,zur,furB	0	0	0	109	48	82	0	0	0	3.07	1.51	2.5	0.001	2.36	11.2046	2.04e-09	2.02e-08
SFI1	158	103	147	456	627	758	4.95	3.17	4.51	12.83	19.75	23.16	4.21	18.58	2.1419	2.16e-09	2.14e-08
smc	0	0	0	93	48	93	0	0	0	2.62	1.51	2.84	0.001	2.32333	11.182	2.23e-09	2.2e-08
EPX,EPO	88	182	111	577	468	620	2.75	5.6	3.4	16.24	14.74	18.94	3.91667	16.64	2.087	2.38e-09	2.35e-08
purE	0	0	0	95	52	79	0	0	0	2.67	1.64	2.41	0.001	2.24	11.1293	2.6e-09	2.55e-08
folK	4	8	6	106	70	204	0.13	0.25	0.18	2.98	2.2	6.23	0.186667	3.80333	4.3487	2.99e-09	2.92e-08
ETFDH	276	487	894	2357	2142	2424	8.64	14.98	27.4	66.34	67.47	74.05	17.0067	69.2867	2.0265	3.87e-09	3.74e-08
NCA2	696	800	862	1764	1426	1743	21.79	24.61	26.42	49.65	44.92	53.24	24.2733	49.27	1.0213	4.14e-09	3.98e-08
HS3ST3	1460	1556	1412	4370	2593	3436	45.7	47.87	43.28	123	81.68	104.96	45.6167	103.213	1.178	4.27e-09	4.1e-08
CTDNEP1,DULLARD,NEM1	634	807	901	1982	2039	1670	19.85	24.83	27.62	55.78	64.23	51.01	24.1	57.0067	1.2421	4.98e-09	4.73e-08
FAXDC2	421	428	382	1761	839	1394	13.18	13.17	11.71	49.56	26.43	42.58	12.6867	39.5233	1.6394	5.57e-09	5.25e-08
dapB	3189	4019	4895	1503	1449	2604	99.82	123.64	150.04	42.3	45.64	79.55	124.5	55.83	-1.157	5.65e-09	5.32e-08
citE	846	751	1060	2424	1735	2092	26.48	23.1	32.49	68.22	54.65	63.91	27.3567	62.26	1.1864	6.16e-09	5.77e-08
NFKBIA	177	32	87	1490	1859	2362	5.54	0.98	2.67	41.94	58.56	72.15	3.06333	57.55	4.2316	6.57e-09	6.12e-08
SSNA1	60	7	55	1001	1247	1700	1.88	0.22	1.69	28.17	39.28	51.93	1.26333	39.7933	4.9772	6.62e-09	6.14e-08
SDO1,SBDS	286	362	330	871	853	784	8.95	11.14	10.12	24.51	26.87	23.95	10.07	25.11	1.3182	6.68e-09	6.17e-08
ARSA	661	848	907	1742	1945	2357	20.69	26.09	27.8	49.03	61.26	72	24.86	60.7633	1.2894	6.73e-09	6.2e-08
SETMAR	541	784	549	1548	1667	1796	16.93	24.12	16.83	43.57	52.51	54.86	19.2933	50.3133	1.3828	6.76e-09	6.22e-08
dapC	29	41	47	211	187	251	0.91	1.26	1.44	5.94	5.89	7.67	1.20333	6.5	2.4334	7.27e-09	6.68e-08
RP_S7,MRPS7,rpsG	9	6	15	158	145	92	0.28	0.18	0.46	4.45	4.57	2.81	0.306667	3.94333	3.6847	7.34e-09	6.71e-08
MORG1	198	237	174	718	531	617	6.2	7.29	5.33	20.21	16.73	18.85	6.27333	18.5967	1.5677	7.34e-09	6.71e-08
CPAN	882	1205	954	2536	3256	2381	27.61	37.07	29.24	71.38	102.56	72.73	31.3067	82.2233	1.3931	7.35e-09	6.71e-08
YCG1,CAPG	4876	6507	9136	16222	17137	16675	152.63	200.19	280.04	456.58	539.79	509.38	210.953	501.917	1.2505	7.51e-09	6.84e-08
hutI,AMDHD1	0	0	0	79	63	58	0	0	0	2.22	1.98	1.77	0.001	1.99	10.9586	7.75e-09	7.03e-08
TIM22	321	321	295	833	723	1002	10.05	9.88	9.04	23.45	22.77	30.61	9.65667	25.61	1.4071	9.3e-09	8.34e-08
CCNB	6393	9374	6916	16584	14394	17261	200.11	288.39	211.99	466.76	453.39	527.28	233.497	482.477	1.0471	1.16e-08	1.03e-07
BRRN1,BRN1,CAPH	3317	4211	5695	10288	9979	9560	103.83	129.55	174.57	289.56	314.32	292.03	135.983	298.637	1.135	1.22e-08	1.08e-07
rpoA	20	22	35	379	210	124	0.63	0.68	1.07	10.67	6.61	3.79	0.793333	7.02333	3.1462	1.29e-08	1.14e-07
RP_S10,MRPS10,rpsJ	10	9	16	178	130	90	0.31	0.28	0.49	5.01	4.09	2.75	0.36	3.95	3.4558	1.34e-08	1.17e-07
nagA,AMDHD2	584	590	589	1335	1129	1270	18.28	18.15	18.05	37.57	35.56	38.8	18.16	37.31	1.0388	1.34e-08	1.17e-07
cypD_E,CYP102A2_3	2723	3789	4234	7695	9448	8021	85.23	116.57	129.78	216.58	297.6	245.02	110.527	253.067	1.1951	1.43e-08	1.24e-07
imuB	20	2	18	264	113	369	0.63	0.06	0.55	7.43	3.56	11.27	0.413333	7.42	4.166	1.95e-08	1.68e-07
galK	1210	1525	1190	3358	2351	2944	37.87	46.92	36.48	94.51	74.05	89.93	40.4233	86.1633	1.0919	2e-08	1.72e-07
PPP1R7,SDS22	529	666	742	1792	1306	1380	16.56	20.49	22.74	50.44	41.14	42.16	19.93	44.58	1.1615	2.05e-08	1.76e-07
tpx	30	6	12	234	132	322	0.94	0.18	0.37	6.59	4.16	9.84	0.496667	6.86333	3.7886	2.2e-08	1.88e-07
RDR,RDRP	644	774	606	1697	1344	1534	20.16	23.81	18.58	47.76	42.33	46.86	20.85	45.65	1.1306	2.25e-08	1.92e-07
GOT2	5463	7142	9292	15395	18212	17066	171	219.72	284.82	433.3	573.65	521.32	225.18	509.423	1.1778	2.48e-08	2.1e-07
MON1	730	539	626	1784	1343	1576	22.85	16.58	19.19	50.21	42.3	48.14	19.54	46.8833	1.2626	2.73e-08	2.3e-07
KCNH8,KV12.1	59	43	54	215	255	349	1.85	1.32	1.66	6.05	8.03	10.66	1.61	8.24667	2.3568	2.73e-08	2.31e-07
UCHL5,UCH37	1587	1543	1316	3257	3052	3095	49.68	47.47	40.34	91.67	96.13	94.54	45.83	94.1133	1.0381	2.76e-08	2.32e-07
RP_S2,MRPS2,rpsB	28	8	23	362	157	155	0.88	0.25	0.71	10.19	4.95	4.73	0.613333	6.62333	3.4328	3.28e-08	2.75e-07
yghU,yfcG	973	736	771	2960	1601	2434	30.46	22.64	23.63	83.31	50.43	74.35	25.5767	69.3633	1.4393	3.28e-08	2.75e-07
BPTF,E(bx)	0	0	0	50	64	62	0	0	0	1.41	2.02	1.89	0.001	1.77333	10.7922	3.32e-08	2.78e-07
RP_S11,MRPS11,rpsK	7	11	14	247	117	77	0.22	0.34	0.43	6.95	3.69	2.35	0.33	4.33	3.7138	3.38e-08	2.82e-07
RP_S4,rpsD	7	4	11	258	121	58	0.22	0.12	0.34	7.26	3.81	1.77	0.226667	4.28	4.239	3.56e-08	2.96e-07
ENTPD1_3_8,CD39	314	536	462	1167	1063	1325	9.83	16.49	14.16	32.85	33.48	40.48	13.4933	35.6033	1.3998	3.96e-08	3.28e-07
ANKRD17,MASK	513	465	549	272	206	290	16.06	14.31	16.83	7.66	6.49	8.86	15.7333	7.67	-1.0365	4.07e-08	3.36e-07
hom	3509	4468	4500	7935	7707	10406	109.84	137.46	137.94	223.33	242.76	317.88	128.413	261.323	1.025	4.16e-08	3.43e-07
ENDOU,PP11	3672	3085	3324	7998	5820	9720	114.94	94.91	101.89	225.11	183.32	296.92	103.913	235.117	1.178	4.51e-08	3.71e-07
CYP734A1,BAS1	210	319	305	121	74	67	6.57	9.81	9.35	3.41	2.33	2.05	8.57667	2.59667	-1.7238	4.62e-08	3.78e-07
RP_S18,MRPS18,rpsR	4	3	3	124	98	44	0.13	0.09	0.09	3.49	3.09	1.34	0.103333	2.64	4.6752	4.69e-08	3.82e-07
psd,PISD	710	682	624	1537	1300	1683	22.22	20.98	19.13	43.26	40.95	51.41	20.7767	45.2067	1.1216	7.04e-08	5.65e-07
ccmA	915	638	808	2649	2762	1657	28.64	19.63	24.77	74.56	87	50.62	24.3467	70.7267	1.5385	7.24e-08	5.8e-07
TC.FEV.OM	5	4	14	93	200	95	0.16	0.12	0.43	2.62	6.3	2.9	0.236667	3.94	4.0573	7.49e-08	5.99e-07
RPC1,POLR3A	1396	1814	1956	3436	3755	3561	43.7	55.81	59.96	96.71	118.28	108.78	53.1567	107.923	1.0217	7.79e-08	6.21e-07
ABCG2.SNQ2	747	852	752	1635	1477	1798	23.38	26.21	23.05	46.02	46.52	54.92	24.2133	49.1533	1.0215	7.95e-08	6.32e-07
SPCS1	365	493	394	1208	826	1333	11.43	15.17	12.08	34	26.02	40.72	12.8933	33.58	1.381	8.48e-08	6.73e-07
FAD3,FAD7,FAD8,desB	279	565	254	102	25	80	8.73	17.38	7.79	2.87	0.79	2.44	11.3	2.03333	-2.4744	8.99e-08	7.09e-07
aceE	0	4	12	335	150	61	0	0.12	0.37	9.43	4.72	1.86	0.163333	5.33667	5.03	9.08e-08	7.15e-07
fldA,nifF,isiB	3652	3718	3610	9140	5560	8431	114.31	114.38	110.66	257.25	175.13	257.55	113.117	229.977	1.0237	9.55e-08	7.51e-07
queD,ptpS,PTS	182	174	121	670	408	856	5.7	5.35	3.71	18.86	12.85	26.15	4.92	19.2867	1.9709	1.01e-07	7.87e-07
merR	4	0	7	134	72	97	0.13	0	0.21	3.77	2.27	2.96	0.113333	3	4.7263	1.23e-07	9.48e-07
IMPL2	1879	1735	1952	5201	2964	4269	58.82	53.38	59.83	146.38	93.36	130.41	57.3433	123.383	1.1054	1.27e-07	9.73e-07
vicK	0	0	3	70	54	132	0	0	0.09	1.97	1.7	4.03	0.03	2.56667	6.4188	1.31e-07	1e-06
SGPL1,DPL1	1675	1568	1460	3699	3159	2874	52.43	48.24	44.75	104.11	99.5	87.79	48.4733	97.1333	1.0028	1.41e-07	1.08e-06
CDC28,CDC2	754	868	853	1655	1531	1964	23.6	26.7	26.15	46.58	48.22	60	25.4833	51.6	1.0178	1.51e-07	1.15e-06
DUSP3,VHR	376	358	459	160	180	200	11.77	11.01	14.07	4.5	5.67	6.11	12.2833	5.42667	-1.1786	1.51e-07	1.15e-06
MAK21,NOC1,CEBPZ	1075	1534	1798	3043	3733	3773	33.65	47.19	55.11	85.65	117.58	115.26	45.3167	106.163	1.2282	1.68e-07	1.27e-06
NOC3	787	813	765	1637	1487	1969	24.63	25.01	23.45	46.07	46.84	60.15	24.3633	51.02	1.0664	1.7e-07	1.28e-06
lon	4	2	5	158	31	117	0.13	0.06	0.15	4.45	0.98	3.57	0.113333	3	4.7263	1.71e-07	1.29e-06
vanR	0	0	0	62	28	72	0	0	0	1.75	0.88	2.2	0.001	1.61	10.6528	1.89e-07	1.41e-06
SDK	12	10	7	128	61	179	0.38	0.31	0.21	3.6	1.92	5.47	0.3	3.66333	3.6101	1.97e-07	1.47e-06
DDX11,CHL1,CTF1	702	777	1078	1874	1805	2067	21.97	23.9	33.04	52.74	56.85	63.14	26.3033	57.5767	1.1302	2.02e-07	1.51e-06
SERPINB	5246	5229	10590	18684	19382	17547	164.21	160.87	324.61	525.87	610.5	536.02	216.563	557.463	1.3641	2.3e-07	1.7e-06
EPHX1	7	35	23	300	127	209	0.22	1.08	0.71	8.44	4	6.38	0.67	6.27333	3.227	2.55e-07	1.87e-06
B9D2	171	284	218	618	675	673	5.35	8.74	6.68	17.39	21.26	20.56	6.92333	19.7367	1.5113	2.59e-07	1.9e-06
miaA,TRIT1	227	209	245	639	511	859	7.11	6.43	7.51	17.98	16.1	26.24	7.01667	20.1067	1.5188	2.78e-07	2.02e-06
pks12	7265	6179	3863	2667	3237	2026	227.4	190.09	118.41	75.06	101.96	61.89	178.633	79.6367	-1.1655	2.83e-07	2.06e-06
apaG	2244	3523	3345	7571	5189	6696	70.24	108.38	102.53	213.09	163.45	204.55	93.7167	193.697	1.0474	2.84e-07	2.06e-06
dapD	0	2	6	145	62	67	0	0.06	0.18	4.08	1.95	2.05	0.08	2.69333	5.0732	3.01e-07	2.18e-06
ACP7	2873	3451	4794	9545	7050	7294	89.93	106.17	146.95	268.65	222.06	222.81	114.35	237.84	1.0565	3.08e-07	2.22e-06
FLNA	0	0	0	33	49	65	0	0	0	0.93	1.54	1.99	0.001	1.48667	10.5379	3.36e-07	2.41e-06
RBX1,ROC1	4040	4089	5818	12294	9254	8296	126.46	125.8	178.34	346.02	291.49	253.42	143.533	296.977	1.049	3.42e-07	2.44e-06
CPB2	1365	1570	1895	3625	5073	3310	42.73	48.3	58.09	102.03	159.79	101.11	49.7067	120.977	1.2832	3.43e-07	2.45e-06
cwlO	263	309	400	731	966	1141	8.23	9.51	12.26	20.57	30.43	34.85	10	28.6167	1.5169	3.66e-07	2.6e-06
SUN1_2	859	491	427	2733	1495	1980	26.89	15.11	13.09	76.92	47.09	60.48	18.3633	61.4967	1.7437	3.92e-07	2.79e-06
USP5_13,UBP14	555	599	1018	1890	1692	2006	17.37	18.43	31.2	53.19	53.3	61.28	22.3333	55.9233	1.3243	3.94e-07	2.79e-06
XYL4	2601	1985	2583	6572	3986	5435	81.41	61.07	79.18	184.97	125.55	166.03	73.8867	158.85	1.1043	4.16e-07	2.92e-06
COG3,SEC34	1176	1572	2159	4084	3333	3641	36.81	48.36	66.18	114.95	104.98	111.22	50.45	110.383	1.1296	4.36e-07	3.06e-06
KLHL33	712	749	697	1436	1549	2029	22.29	23.04	21.36	40.42	48.79	61.98	22.23	50.3967	1.1808	4.47e-07	3.11e-06
aphB	0	0	2	79	30	163	0	0	0.06	2.22	0.94	4.98	0.02	2.71333	7.0839	4.53e-07	3.15e-06
chvI	99	14	89	1075	904	1628	3.1	0.43	2.73	30.26	28.47	49.73	2.08667	36.1533	4.1149	5.56e-07	3.83e-06
RAGE,MOK	534	129	204	1556	1255	1985	16.71	3.97	6.25	43.79	39.53	60.64	8.97667	47.9867	2.4184	5.57e-07	3.83e-06
phbC,phaC	4	4	8	104	58	76	0.13	0.12	0.25	2.93	1.83	2.32	0.166667	2.36	3.8237	5.71e-07	3.92e-06
COX3	6	8	10	387	380	8	0.19	0.25	0.31	10.89	11.97	0.24	0.25	7.7	4.9449	5.84e-07	3.99e-06
tolC	28	9	6	227	83	301	0.88	0.28	0.18	6.39	2.61	9.19	0.446667	6.06333	3.7628	6.3e-07	4.27e-06
RGS	1791	998	1176	3521	3095	4864	56.06	30.7	36.05	99.1	97.49	148.58	40.9367	115.057	1.4909	6.48e-07	4.38e-06
SMC3,CSPG6	5445	5876	8859	15795	15510	12498	170.44	180.77	271.55	444.56	488.54	381.78	207.587	438.293	1.0782	6.86e-07	4.63e-06
MUT	378	1093	695	2854	1835	2543	11.83	33.63	21.3	80.33	57.8	77.68	22.2533	71.9367	1.6927	6.91e-07	4.66e-06
XPO1,CRM1	2790	3666	6601	11543	11676	10990	87.33	112.78	202.34	324.88	367.78	335.72	134.15	342.793	1.3535	7.48e-07	5.03e-06
NLRP3,PYPAF1	493	485	542	1454	855	1341	15.43	14.92	16.61	40.92	26.93	40.96	15.6533	36.27	1.2123	7.96e-07	5.33e-06
mod	0	0	2	92	42	74	0	0	0.06	2.59	1.32	2.26	0.02	2.05667	6.6842	8.65e-07	5.77e-06
lrp	2	12	0	121	60	296	0.06	0.37	0	3.41	1.89	9.04	0.143333	4.78	5.0596	8.78e-07	5.84e-06
hemH,FECH	257	406	410	852	864	1062	8.04	12.49	12.57	23.98	27.21	32.44	11.0333	27.8767	1.3372	8.85e-07	5.88e-06
parA,soj	8	0	6	166	42	179	0.25	0	0.18	4.67	1.32	5.47	0.143333	3.82	4.7361	9.73e-07	6.43e-06
RP_L23,MRPL23,rplW	493	384	436	1029	942	1382	15.43	11.81	13.36	28.96	29.67	42.22	13.5333	33.6167	1.3127	1.08e-06	7.11e-06
WDR44,RAB11BP	1590	1297	1789	3041	3260	3384	49.77	39.9	54.84	85.59	102.68	103.37	48.17	97.2133	1.013	1.1e-06	7.21e-06
DHRS7B	1050	928	885	1959	1817	2261	32.87	28.55	27.13	55.14	57.23	69.07	29.5167	60.48	1.0349	1.16e-06	7.58e-06
ypsC	360	563	320	1185	935	1488	11.27	17.32	9.81	33.35	29.45	45.45	12.8	36.0833	1.4952	1.38e-06	8.91e-06
PNPLA8	610	1319	1026	2906	2459	2297	19.09	40.58	31.45	81.79	77.45	70.17	30.3733	76.47	1.3321	1.49e-06	9.57e-06
ATPeV0E,ATP6H	2096	2556	2463	5717	3462	5571	65.61	78.63	75.5	160.91	109.05	170.18	73.2467	146.713	1.0022	1.5e-06	9.64e-06
SERPINA1,AAT	6	4	14	293	377	11	0.19	0.12	0.43	8.25	11.87	0.34	0.246667	6.82	4.7891	1.53e-06	9.81e-06
rpoB	25	12	12	511	178	51	0.78	0.37	0.37	14.38	5.61	1.56	0.506667	7.18333	3.8255	1.54e-06	9.84e-06
TTLL6_13	419	126	201	1000	960	1575	13.12	3.88	6.16	28.15	30.24	48.11	7.72	35.5	2.2011	1.65e-06	1.05e-05
DPH2	445	600	324	221	185	139	13.93	18.46	9.93	6.22	5.83	4.25	14.1067	5.43333	-1.3765	1.68e-06	1.07e-05
uvrC	31	6	18	171	173	159	0.97	0.18	0.55	4.81	5.45	4.86	0.566667	5.04	3.1529	1.74e-06	1.1e-05
ZIM17,DNLZ,Tim15	821	944	824	2102	1377	1912	25.7	29.04	25.26	59.16	43.37	58.41	26.6667	53.6467	1.0085	1.81e-06	1.14e-05
wza,gfcE	314	97	306	2293	1443	5401	9.83	2.98	9.38	64.54	45.45	164.99	7.39667	91.66	3.6313	1.83e-06	1.14e-05
CYP2U1	596	399	426	228	180	250	18.66	12.28	13.06	6.42	5.67	7.64	14.6667	6.57667	-1.1571	1.83e-06	1.15e-05
CYP716A	238	153	134	54	50	44	7.45	4.71	4.11	1.52	1.57	1.34	5.42333	1.47667	-1.8768	1.92e-06	1.2e-05
GLUD1_2,gdhA	0	0	0	38	20	78	0	0	0	1.07	0.63	2.38	0.001	1.36	10.4094	2e-06	1.24e-05
phoB1,phoP	154	216	259	555	548	576	4.82	6.65	7.94	15.62	17.26	17.6	6.47	16.8267	1.3789	2.1e-06	1.3e-05
RP_S12,MRPS12,rpsL	13	21	34	257	153	100	0.41	0.65	1.04	7.23	4.82	3.05	0.7	5.03333	2.8461	2.14e-06	1.32e-05
K07222	703	724	801	2070	1163	1823	22	22.27	24.55	58.26	36.63	55.69	22.94	50.1933	1.1296	2.15e-06	1.32e-05
livK	2	8	6	112	45	93	0.06	0.25	0.18	3.15	1.42	2.84	0.163333	2.47	3.9186	2.2e-06	1.35e-05
ATL76S	1252	1733	1441	3789	3070	2534	39.19	53.32	44.17	106.64	96.7	77.41	45.56	93.5833	1.0385	2.23e-06	1.37e-05
HPSE	96	142	106	419	274	541	3	4.37	3.25	11.79	8.63	16.53	3.54	12.3167	1.7988	2.25e-06	1.38e-05
SGMS	418	709	442	200	264	176	13.08	21.81	13.55	5.63	8.32	5.38	16.1467	6.44333	-1.3254	2.44e-06	1.49e-05
CCNB1	1450	1653	876	540	709	630	45.39	50.85	26.85	15.2	22.33	19.24	41.03	18.9233	-1.1165	2.55e-06	1.55e-05
DIS3,RRP44	2448	3278	4949	8201	7586	8035	76.63	100.85	151.7	230.82	238.95	245.45	109.727	238.407	1.1195	2.57e-06	1.56e-05
dnaB	34	42	53	202	137	302	1.06	1.29	1.62	5.69	4.32	9.23	1.32333	6.41333	2.2769	2.96e-06	1.78e-05
mreB	0	0	0	125	23	15	0	0	0	3.52	0.72	0.46	0.001	1.56667	10.6135	2.97e-06	1.79e-05
pilA	0	4	6	136	46	70	0	0.12	0.18	3.83	1.45	2.14	0.1	2.47333	4.6284	3.02e-06	1.81e-05
lemA	0	0	0	61	31	28	0	0	0	1.72	0.98	0.86	0.001	1.18667	10.2127	3.09e-06	1.85e-05
cydA	0	0	0	36	42	34	0	0	0	1.01	1.32	1.04	0.001	1.12333	10.1336	3.45e-06	2.05e-05
TGL4	955	2752	1733	5783	4854	4895	29.89	84.66	53.12	162.77	152.89	149.53	55.89	155.063	1.4722	3.64e-06	2.16e-05
K07445	0	0	0	33	33	46	0	0	0	0.93	1.04	1.41	0.001	1.12667	10.1378	3.74e-06	2.21e-05
folB	4	16	4	103	66	153	0.13	0.49	0.12	2.9	2.08	4.67	0.246667	3.21667	3.7049	3.9e-06	2.3e-05
ladS	0	0	0	84	10	50	0	0	0	2.36	0.31	1.53	0.001	1.4	10.4512	4.1e-06	2.4e-05
yfiP	374	377	413	831	784	789	11.71	11.6	12.66	23.39	24.69	24.1	11.99	24.06	1.0048	4.15e-06	2.43e-05
PEX19	150	247	272	649	496	763	4.7	7.6	8.34	18.27	15.62	23.31	6.88	19.0667	1.4706	4.56e-06	2.65e-05
cobN	191	168	118	561	418	474	5.98	5.17	3.62	15.79	13.17	14.48	4.92333	14.48	1.5564	4.9e-06	2.85e-05
puuE	240	342	280	645	683	1024	7.51	10.52	8.58	18.15	21.51	31.28	8.87	23.6467	1.4146	5.27e-06	3.05e-05
phbB	0	0	0	62	30	22	0	0	0	1.75	0.94	0.67	0.001	1.12	10.1293	6.47e-06	3.68e-05
ICP	330	522	465	893	1328	1200	10.33	16.06	14.25	25.13	41.83	36.66	13.5467	34.54	1.3503	7.06e-06	3.99e-05
ERG4	1131	1711	1501	2658	2989	3329	35.4	52.64	46.01	74.81	94.15	101.69	44.6833	90.2167	1.0137	7.2e-06	4.07e-05
phaA	0	0	0	133	23	8	0	0	0	3.74	0.72	0.24	0.001	1.56667	10.6135	7.21e-06	4.07e-05
URA2	9972	16170	23203	6220	9953	8862	312.14	497.46	711.23	175.06	313.5	270.71	506.943	253.09	-1.0022	7.38e-06	4.16e-05
ABC.PA.S	14	29	49	243	103	291	0.44	0.89	1.5	6.84	3.24	8.89	0.943333	6.32333	2.7448	7.41e-06	4.18e-05
SMARCA3,HLTF	1115	1537	918	2750	2509	2661	34.9	47.29	28.14	77.4	79.03	81.29	36.7767	79.24	1.1074	7.55e-06	4.24e-05
ppdK	1757	2964	3350	7356	5490	5084	55	91.19	102.69	207.04	172.93	155.3	82.96	178.423	1.1048	8.28e-06	4.61e-05
fnr	0	0	0	96	31	10	0	0	0	2.7	0.98	0.31	0.001	1.33	10.3772	8.48e-06	4.71e-05
ANP1	316	668	709	1426	1755	1473	9.89	20.55	21.73	40.14	55.28	45	17.39	46.8067	1.4285	8.65e-06	4.79e-05
RABL2	278	136	126	773	499	774	8.7	4.18	3.86	21.76	15.72	23.64	5.58	20.3733	1.8683	8.74e-06	4.84e-05
TRMU,SLM3	215	220	334	731	509	765	6.73	6.77	10.24	20.57	16.03	23.37	7.91333	19.99	1.3369	8.81e-06	4.86e-05
malY,malT	0	0	0	33	14	73	0	0	0	0.93	0.44	2.23	0.001	1.2	10.2288	8.95e-06	4.93e-05
USP19	36	30	26	149	111	219	1.13	0.92	0.8	4.19	3.5	6.69	0.95	4.79333	2.335	1.03e-05	5.65e-05
SUPV3L1,SUV3	255	283	397	740	637	877	7.98	8.71	12.17	20.83	20.06	26.79	9.62	22.56	1.2297	1.08e-05	5.88e-05
RP_S13,rpsM	16	10	9	339	82	48	0.5	0.31	0.28	9.54	2.58	1.47	0.363333	4.53	3.6401	1.11e-05	6.02e-05
CS,gltA	1925	2549	1847	4919	3293	6347	60.26	78.42	56.62	138.45	103.72	193.89	65.1	145.353	1.1588	1.14e-05	6.16e-05
MSH5	922	445	516	3420	1389	1750	28.86	13.69	15.82	96.26	43.75	53.46	19.4567	64.49	1.7288	1.17e-05	6.32e-05
CYTB,petB	4	21	24	424	348	24	0.13	0.65	0.74	11.93	10.96	0.73	0.506667	7.87333	3.9579	1.18e-05	6.34e-05
OTUD3	317	392	472	879	784	841	9.92	12.06	14.47	24.74	24.69	25.69	12.15	25.04	1.0433	1.2e-05	6.44e-05
DNAJA1	0	0	3	54	36	75	0	0	0.09	1.52	1.13	2.29	0.03	1.64667	5.7784	1.22e-05	6.53e-05
K09702	22	14	22	96	101	161	0.69	0.43	0.67	2.7	3.18	4.92	0.596667	3.6	2.593	1.39e-05	7.43e-05
RP_S8,rpsH	2	2	22	230	134	74	0.06	0.06	0.67	6.47	4.22	2.26	0.263333	4.31667	4.035	1.4e-05	7.46e-05
ALAS	0	0	0	88	10	29	0	0	0	2.48	0.31	0.89	0.001	1.22667	10.2605	1.41e-05	7.53e-05
RP_L16,MRPL16,rplP	12	9	12	143	89	53	0.38	0.28	0.37	4.02	2.8	1.62	0.343333	2.81333	3.0346	1.53e-05	8.15e-05
CPB1	1174	1646	2230	3660	4682	3349	36.75	50.64	68.36	103.01	147.48	102.3	51.9167	117.597	1.1796	1.55e-05	8.26e-05
tauD	2	2	4	70	22	86	0.06	0.06	0.12	1.97	0.69	2.63	0.08	1.76333	4.4622	1.57e-05	8.32e-05
FGA	2	0	3	119	215	2	0.06	0	0.09	3.35	6.77	0.06	0.05	3.39333	6.0846	1.61e-05	8.52e-05
SNF1	233	304	393	784	638	731	7.29	9.35	12.05	22.07	20.1	22.33	9.56333	21.5	1.1688	1.67e-05	8.78e-05
NMNAT	166	251	167	85	36	74	5.2	7.72	5.12	2.39	1.13	2.26	6.01333	1.92667	-1.6421	1.72e-05	9.03e-05
nikA,cntA	432	524	518	1316	946	877	13.52	16.12	15.88	37.04	29.8	26.79	15.1733	31.21	1.0405	1.72e-05	9.03e-05
TFPI	0	4	1	163	181	2	0	0.12	0.03	4.59	5.7	0.06	0.05	3.45	6.1085	1.73e-05	9.05e-05
AP4B1	497	677	1240	2241	1817	2268	15.56	20.83	38.01	63.07	57.23	69.28	24.8	63.1933	1.3494	1.77e-05	9.23e-05
CYP711A1	2	10	4	99	41	87	0.06	0.31	0.12	2.79	1.29	2.66	0.163333	2.24667	3.7819	1.86e-05	9.7e-05
K01436	2	0	4	50	32	93	0.06	0	0.12	1.41	1.01	2.84	0.06	1.75333	4.869	2.14e-05	0.000110157
CFB	0	0	0	52	94	2	0	0	0	1.46	2.96	0.06	0.001	1.49333	10.5443	2.21e-05	0.000113676
dcd	2	0	2	58	22	75	0.06	0	0.06	1.63	0.69	2.29	0.04	1.53667	5.2637	2.22e-05	0.000114126
pcp	1620	1248	1394	5064	2991	2399	50.71	38.39	42.73	142.53	94.21	73.28	43.9433	103.34	1.2337	2.29e-05	0.000117144
ANKFY1	62	75	80	340	182	222	1.94	2.31	2.45	9.57	5.73	6.78	2.23333	7.36	1.7205	2.32e-05	0.00011848
thiG	28	41	41	119	162	221	0.88	1.26	1.26	3.35	5.1	6.75	1.13333	5.06667	2.1605	2.54e-05	0.000128925
RP_L13,MRPL13,rplM	363	417	379	765	738	903	11.36	12.83	11.62	21.53	23.25	27.58	11.9367	24.12	1.0148	2.54e-05	0.000128925
K09966	307	379	284	716	650	801	9.61	11.66	8.71	20.15	20.47	24.47	9.99333	21.6967	1.1184	2.59e-05	0.000131281
OST1,RPN1	0	2	1	3	16	307	0	0.06	0.03	0.08	0.5	9.38	0.03	3.32	6.7901	2.76e-05	0.000138597
AAE3	915	886	2071	747	561	579	28.64	27.26	63.48	21.02	17.67	17.69	39.7933	18.7933	-1.0823	2.83e-05	0.000141715
secG	2	0	0	148	20	27	0.06	0	0	4.17	0.63	0.82	0.02	1.87333	6.5495	2.94e-05	0.000147066
DICER1,DCR1	95	81	68	541	148	438	2.97	2.49	2.08	15.23	4.66	13.38	2.51333	11.09	2.1416	3.02e-05	0.000150097
barS1	1	6	6	73	47	63	0.03	0.18	0.18	2.05	1.48	1.92	0.13	1.81667	3.8047	3.02e-05	0.000150294
wecB	0	0	0	27	14	58	0	0	0	0.76	0.44	1.77	0.001	0.99	9.9513	3.12e-05	0.000154562
cdhR	4	12	6	96	36	119	0.13	0.37	0.18	2.7	1.13	3.64	0.226667	2.49	3.4575	3.48e-05	0.000171382
glsA,GLS	144	129	164	63	52	62	4.51	3.97	5.03	1.77	1.64	1.89	4.50333	1.76667	-1.35	3.77e-05	0.000185029
rhlI,phzI,solI,cepI,tofI	6	1	0	66	47	75	0.19	0.03	0	1.86	1.48	2.29	0.0733333	1.87667	4.6776	3.79e-05	0.000185583
ADT,PDT	148	167	222	413	420	524	4.63	5.14	6.8	11.62	13.23	16.01	5.52333	13.62	1.3021	3.93e-05	0.000191974
ELO3	103	133	160	358	292	547	3.22	4.09	4.9	10.08	9.2	16.71	4.07	11.9967	1.5595	4.61e-05	0.000222865
gshA	146	301	303	821	502	792	4.57	9.26	9.29	23.11	15.81	24.19	7.70667	21.0367	1.4487	4.63e-05	0.000223673
PRKCI	5	4	1	63	44	52	0.16	0.12	0.03	1.77	1.39	1.59	0.103333	1.58333	3.9376	4.63e-05	0.000223673
xerD	0	1	0	55	19	40	0	0.03	0	1.55	0.6	1.22	0.01	1.12333	6.8116	4.74e-05	0.000227935
MESO1,ERG25	42	29	46	167	120	202	1.31	0.89	1.41	4.7	3.78	6.17	1.20333	4.88333	2.0208	4.75e-05	0.000228156
hbhA	11	2	18	113	88	100	0.34	0.06	0.55	3.18	2.77	3.05	0.316667	3	3.2439	4.86e-05	0.000232467
secE	0	0	0	54	14	25	0	0	0	1.52	0.44	0.76	0.001	0.906667	9.8244	4.95e-05	0.000236173
murI	0	1	0	30	24	56	0	0.03	0	0.84	0.76	1.71	0.01	1.10333	6.7857	5.22e-05	0.000247095
ATPF0C,atpE	7	13	21	181	86	61	0.22	0.4	0.64	5.09	2.71	1.86	0.42	3.22	2.9386	5.6e-05	0.000263615
nusA	4	7	0	205	56	25	0.13	0.22	0	5.77	1.76	0.76	0.116667	2.76333	4.5659	5.61e-05	0.000264017
proA	0	0	0	24	1	132	0	0	0	0.68	0.03	4.03	0.001	1.58	10.6257	5.76e-05	0.000270297
ANKRD28	449	385	542	1407	1030	793	14.05	11.84	16.61	39.6	32.44	24.22	14.1667	32.0867	1.1795	5.8e-05	0.000271768
trmD	7	0	2	105	49	50	0.22	0	0.06	2.96	1.54	1.53	0.0933333	2.01	4.4287	5.88e-05	0.000274987
nuoL	0	0	0	89	16	8	0	0	0	2.5	0.5	0.24	0.001	1.08	10.0768	6.05e-05	0.000282915
proB	0	0	1	37	10	512	0	0	0.03	1.04	0.31	15.64	0.01	5.66333	9.1455	6.08e-05	0.000283797
RP_S3,rpsC	22	2	44	400	233	102	0.69	0.06	1.35	11.26	7.34	3.12	0.7	7.24	3.3706	6.43e-05	0.000299501
xylA	1	0	0	46	14	50	0.03	0	0	1.29	0.44	1.53	0.01	1.08667	6.7638	7.98e-05	0.000365274
fucU,FUOM	4	10	13	91	34	153	0.13	0.31	0.4	2.56	1.07	4.67	0.28	2.76667	3.3047	8.14e-05	0.000371984
dksA	0	0	0	62	9	24	0	0	0	1.75	0.28	0.73	0.001	0.92	9.8455	8.16e-05	0.000372707
bdh	379	701	498	1202	1032	1279	11.86	21.57	15.27	33.83	32.51	39.07	16.2333	35.1367	1.114	8.36e-05	0.000380414
oxyR	0	0	2	64	21	43	0	0	0.06	1.8	0.66	1.31	0.02	1.25667	5.9735	9.07e-05	0.000410757
ABC.SN.A	21	6	22	106	92	132	0.66	0.18	0.67	2.98	2.9	4.03	0.503333	3.30333	2.7143	9.08e-05	0.000410757
RP_L2,MRPL2,rplB	96	67	96	503	296	184	3	2.06	2.94	14.16	9.32	5.62	2.66667	9.7	1.8629	9.1e-05	0.000411283
RNH1	2480	1649	1861	8207	3239	4119	77.63	50.73	57.04	230.99	102.02	125.83	61.8	152.947	1.3073	9.36e-05	0.000422259
erfK	17	2	8	144	41	141	0.53	0.06	0.25	4.05	1.29	4.31	0.28	3.21667	3.5221	9.6e-05	0.000432492
secY	23	10	24	160	158	61	0.72	0.31	0.74	4.5	4.98	1.86	0.59	3.78	2.6796	0.000106577	0.000474972
A2M	0	0	2	78	119	2	0	0	0.06	2.2	3.75	0.06	0.02	2.00333	6.6463	0.000109714	0.000486903
NIT1,ybeM	68	20	63	226	192	290	2.13	0.62	1.93	6.36	6.05	8.86	1.56	7.09	2.1842	0.000112153	0.000496894
DPH7,RRT2	981	685	747	3098	1158	2134	30.71	21.07	22.9	87.19	36.48	65.19	24.8933	62.9533	1.3385	0.000118762	0.000523543
KIF3A	6	5	8	42	54	80	0.19	0.15	0.25	1.18	1.7	2.44	0.196667	1.77333	3.1726	0.000119347	0.000525683
psaA	93	178	216	408	441	557	2.91	5.48	6.62	11.48	13.89	17.01	5.00333	14.1267	1.4975	0.000121334	0.000533546
rmf	0	0	0	51	14	18	0	0	0	1.44	0.44	0.55	0.001	0.81	9.6618	0.000123597	0.000542144
INCENP	27	40	14	133	115	164	0.85	1.23	0.43	3.74	3.62	5.01	0.836667	4.12333	2.3011	0.000129132	0.000565955
RP_L14,MRPL14,rplN	0	9	20	267	107	56	0	0.28	0.61	7.51	3.37	1.71	0.296667	4.19667	3.8223	0.000145301	0.000627977
pntB	0	0	0	38	24	14	0	0	0	1.07	0.76	0.43	0.001	0.753333	9.5571	0.000149612	0.000642409
RP_L29,rpmC	1	2	10	196	58	17	0.03	0.06	0.31	5.52	1.83	0.52	0.133333	2.62333	4.2983	0.000151839	0.000650914
sucD	6	3	32	186	52	217	0.19	0.09	0.98	5.24	1.64	6.63	0.42	4.50333	3.4225	0.000154759	0.00066236
RP_L35,MRPL35,rpmI	10	15	18	175	86	47	0.31	0.46	0.55	4.93	2.71	1.44	0.44	3.02667	2.7822	0.000155616	0.000665487
ATPeF0A,MTATP6,ATP6	12	12	20	270	363	6	0.38	0.37	0.61	7.6	11.43	0.18	0.453333	6.40333	3.8202	0.000156742	0.00066976
pcm	1224	2417	1842	4534	2934	4043	38.31	74.36	56.46	127.61	92.42	123.5	56.3767	114.51	1.0223	0.000158607	0.000676639
priA	2	0	0	65	26	28	0.06	0	0	1.83	0.82	0.86	0.02	1.17	5.8704	0.000167236	0.000710013
MAK16	224	290	175	533	519	621	7.01	8.92	5.36	15	16.35	18.97	7.09667	16.7733	1.241	0.000169083	0.000716706
hasA	12	8	27	87	80	134	0.38	0.25	0.83	2.45	2.52	4.09	0.486667	3.02	2.6335	0.000186833	0.00078007
SEC9	630	431	649	1216	1014	1372	19.72	13.26	19.89	34.22	31.94	41.91	17.6233	36.0233	1.0314	0.000193959	0.000806637
CYP2E1	0	0	0	27	83	1	0	0	0	0.76	2.61	0.03	0.001	1.13333	10.1464	0.000195091	0.000810709
lpxO	358	373	614	944	932	1028	11.21	11.48	18.82	26.57	29.36	31.4	13.8367	29.11	1.073	0.000198126	0.000822673
RP_L6,MRPL6,rplF	10	0	16	223	107	48	0.31	0	0.49	6.28	3.37	1.47	0.266667	3.70667	3.797	0.000201545	0.000835559
cobP,cobU	231	197	190	501	385	904	7.23	6.06	5.82	14.1	12.13	27.61	6.37	17.9467	1.4944	0.000208695	0.000861675
TC.GNTP	2	0	3	61	24	39	0.06	0	0.09	1.72	0.76	1.19	0.05	1.22333	4.6127	0.000208985	0.000861675
SLC1A1,EAAT3	55	35	52	8	4	0	1.72	1.08	1.59	0.23	0.13	0	1.46333	0.12	-3.6082	0.000208985	0.000861675
RAB3GAP2	191	242	180	124	95	84	5.98	7.45	5.52	3.49	2.99	2.57	6.31667	3.01667	-1.0662	0.000213067	0.000875775
rpoE	0	4	2	67	20	52	0	0.12	0.06	1.89	0.63	1.59	0.06	1.37	4.5131	0.000222807	0.000910857
K07002	149	132	236	368	477	537	4.66	4.06	7.23	10.36	15.02	16.4	5.31667	13.9267	1.3893	0.000230966	0.0009413
APOB	0	0	0	36	56	2	0	0	0	1.01	1.76	0.06	0.001	0.943333	9.8816	0.000237239	0.000960945
ybcJ	22	26	44	137	104	134	0.69	0.8	1.35	3.86	3.28	4.09	0.946667	3.74333	1.9834	0.000243906	0.000983432
ccmE	0	0	0	48	16	12	0	0	0	1.35	0.5	0.37	0.001	0.74	9.5314	0.000246689	0.000993894
B	1300	3407	1675	1598	655	950	40.69	104.82	51.34	44.98	20.63	29.02	65.6167	31.5433	-1.0567	0.000259835	0.00104052
uidA,GUSB	0	0	0	19	16	34	0	0	0	0.53	0.5	1.04	0.001	0.69	9.4305	0.000261192	0.00104516
lctP	23	36	70	208	98	357	0.72	1.11	2.15	5.85	3.09	10.91	1.32667	6.61667	2.3183	0.000262294	0.00104878
secD	0	0	0	45	7	26	0	0	0	1.27	0.22	0.79	0.001	0.76	9.5699	0.000268604	0.00107063
dnr	0	0	2	132	12	13	0	0	0.06	3.72	0.38	0.4	0.02	1.5	6.2288	0.000269741	0.00107369
atoB	1119	1525	1640	3438	1861	3591	35.03	46.92	50.27	96.76	58.62	109.7	44.0733	88.36	1.0035	0.00027576	0.00109682
ALB	38	15	35	355	505	18	1.19	0.46	1.07	9.99	15.91	0.55	0.906667	8.81667	3.2816	0.000276863	0.00110038
ybaK,ebsC	0	0	0	32	16	20	0	0	0	0.9	0.5	0.61	0.001	0.67	9.388	0.0002851	0.00112635
WDR61,REC14,SKI8	266	236	244	1084	657	389	8.33	7.26	7.48	30.51	20.69	11.88	7.69	21.0267	1.4512	0.000297168	0.00117053
yihQ	169	290	317	560	614	625	5.29	8.92	9.72	15.76	19.34	19.09	7.97667	18.0633	1.1792	0.000307182	0.00120594
spuC	62	42	47	171	148	179	1.94	1.29	1.44	4.81	4.66	5.47	1.55667	4.98	1.6777	0.000307299	0.00120594
K08303	284	415	270	682	622	913	8.89	12.77	8.28	19.2	19.59	27.89	9.98	22.2267	1.1552	0.000315926	0.00123613
TC.BAT1	164	176	216	420	340	481	5.13	5.41	6.62	11.82	10.71	14.69	5.72	12.4067	1.117	0.000329823	0.00128634
aguA	166	205	137	359	407	507	5.2	6.31	4.2	10.1	12.82	15.49	5.23667	12.8033	1.2898	0.000338602	0.00131803
K07014	189	176	158	107	46	76	5.92	5.41	4.84	3.01	1.45	2.32	5.39	2.26	-1.254	0.000343508	0.00133419
yiaO	0	0	0	58	10	11	0	0	0	1.63	0.31	0.34	0.001	0.76	9.5699	0.000347052	0.00134597
ERK,MAPK1_3	717	1522	1086	2743	1762	2835	22.44	46.82	33.29	77.2	55.5	86.6	34.1833	73.1	1.0966	0.000355921	0.00137432
STOM	0	0	0	7	8	71	0	0	0	0.2	0.25	2.17	0.001	0.873333	9.7704	0.000359267	0.00138623
mbtF	153	298	194	125	87	85	4.79	9.17	5.95	3.52	2.74	2.6	6.63667	2.95333	-1.1681	0.000377713	0.00145211
AOC3,AOC2,tynA	142	149	109	371	280	329	4.44	4.58	3.34	10.44	8.82	10.05	4.12	9.77	1.2457	0.000389671	0.00149158
acrA,mexA,adeI,smeD,mtrC,cmeA	6	4	5	50	46	40	0.19	0.12	0.15	1.41	1.45	1.22	0.153333	1.36	3.1489	0.000403681	0.00154074
rlmB	4	0	0	63	25	45	0.13	0	0	1.77	0.79	1.37	0.0433333	1.31	4.9179	0.000440518	0.0016753
FGG	4	2	10	225	532	4	0.13	0.06	0.31	6.33	16.76	0.12	0.166667	7.73667	5.5367	0.000455708	0.00173058
PRF1	23	32	52	156	137	114	0.72	0.98	1.59	4.39	4.32	3.48	1.09667	4.06333	1.8895	0.00048052	0.00181051
mmgC	44	52	35	8	10	4	1.38	1.6	1.07	0.23	0.31	0.12	1.35	0.22	-2.6174	0.000497979	0.00186963
K07492	14	0	4	75	50	142	0.44	0	0.12	2.11	1.57	4.34	0.186667	2.67333	3.8401	0.000498903	0.00187177
K02486	0	0	0	24	14	24	0	0	0	0.68	0.44	0.73	0.001	0.616667	9.2683	0.00050321	0.00188659
TC.OOP	11	16	16	95	74	56	0.34	0.49	0.49	2.67	2.33	1.71	0.44	2.23667	2.3458	0.000514057	0.00192317
ispB	0	0	0	80	1	19	0	0	0	2.25	0.03	0.58	0.001	0.953333	9.8968	0.000515904	0.00192801
atpI	2	0	0	73	17	21	0.06	0	0	2.05	0.54	0.64	0.02	1.07667	5.7504	0.000516081	0.00192801
nuoH	0	0	0	63	21	2	0	0	0	1.77	0.66	0.06	0.001	0.83	9.697	0.000531964	0.00198455
emrE,qac,mmr,smr	65	78	48	228	142	231	2.03	2.4	1.47	6.42	4.47	7.06	1.96667	5.98333	1.6052	0.000545512	0.00203079
paaG	61	113	107	258	216	298	1.91	3.48	3.28	7.26	6.8	9.1	2.89	7.72	1.4175	0.000557017	0.00206635
fliM	12	18	12	109	42	93	0.38	0.55	0.37	3.07	1.32	2.84	0.433333	2.41	2.4755	0.000564669	0.00209034
ESF2,ABT1	228	357	252	621	496	713	7.14	10.98	7.72	17.48	15.62	21.78	8.61333	18.2933	1.0867	0.000586188	0.00216244
metZ	0	2	0	32	25	33	0	0.06	0	0.9	0.79	1.01	0.02	0.9	5.4919	0.000644382	0.00234926
kdgR	0	0	0	20	15	24	0	0	0	0.56	0.47	0.73	0.001	0.586667	9.1964	0.000656552	0.0023887
HBA	10	14	6	483	44	5	0.31	0.43	0.18	13.59	1.39	0.15	0.306667	5.04333	4.0396	0.000667722	0.00242766
ASB3	11	22	28	192	44	123	0.34	0.68	0.86	5.4	1.39	3.76	0.626667	3.51667	2.4884	0.00068474	0.00247762
rpfC	207	247	153	117	101	92	6.48	7.6	4.69	3.29	3.18	2.81	6.25667	3.09333	-1.0162	0.000701456	0.00253463
DOX1	0	0	0	22	16	20	0	0	0	0.62	0.5	0.61	0.001	0.576667	9.1716	0.000710443	0.0025636
SERPINA	16	2	30	183	432	11	0.5	0.06	0.92	5.15	13.61	0.34	0.493333	6.36667	3.6899	0.000711747	0.00256656
ECI1,DCI	2	11	14	61	55	93	0.06	0.34	0.43	1.72	1.73	2.84	0.276667	2.09667	2.9219	0.000716243	0.00258101
lysK	0	0	0	65	10	4	0	0	0	1.83	0.31	0.12	0.001	0.753333	9.5571	0.000753609	0.00270094
RTCA,rtcA	18	52	44	144	122	175	0.56	1.6	1.35	4.05	3.84	5.35	1.17	4.41333	1.9154	0.00075939	0.00271614
TC.GPH	2	0	2	18	3	145	0.06	0	0.06	0.51	0.09	4.43	0.04	1.67667	5.3895	0.000780262	0.00277765
actP	2	0	0	35	20	35	0.06	0	0	0.99	0.63	1.07	0.02	0.896667	5.4865	0.000805472	0.00285204
KLKB1	0	1	0	20	15	37	0	0.03	0	0.56	0.47	1.13	0.01	0.72	6.1699	0.000806127	0.00285245
rodZ	0	0	2	59	8	38	0	0	0.06	1.66	0.25	1.16	0.02	1.02333	5.6771	0.000811729	0.00287035
APO1	612	598	1005	1996	984	2023	19.16	18.4	30.81	56.18	30.99	61.8	22.79	49.6567	1.1236	0.000818093	0.00288899
sufC	0	0	0	33	6	25	0	0	0	0.93	0.19	0.76	0.001	0.626667	9.2916	0.000822395	0.00289879
K09987	0	0	0	34	21	7	0	0	0	0.96	0.66	0.21	0.001	0.61	9.2527	0.000839078	0.00295324
murA	0	0	0	47	7	13	0	0	0	1.32	0.22	0.4	0.001	0.646667	9.3369	0.000843843	0.00296804
rho	0	0	0	55	5	12	0	0	0	1.55	0.16	0.37	0.001	0.693333	9.4374	0.000853333	0.00299662
rpoZ	2	1	4	146	10	13	0.06	0.03	0.12	4.11	0.31	0.4	0.07	1.60667	4.5206	0.000875814	0.00306622
ACO,acnA	0	0	7	20	6	250	0	0	0.21	0.56	0.19	7.64	0.07	2.79667	5.3202	0.000886828	0.00310272
pdhR	14	0	2	93	34	135	0.44	0	0.06	2.62	1.07	4.12	0.166667	2.60333	3.9653	0.000915387	0.00319209
calE2	6	23	1	111	56	128	0.19	0.71	0.03	3.12	1.76	3.91	0.31	2.93	3.2406	0.000921474	0.00320908
fadJ	0	1	4	91	19	18	0	0.03	0.12	2.56	0.6	0.55	0.05	1.23667	4.6284	0.00092903	0.00323327
cruD	0	0	1	35	10	28	0	0	0.03	0.99	0.31	0.86	0.01	0.72	6.1699	0.000937861	0.00325971
norA	0	1	4	30	35	36	0	0.03	0.12	0.84	1.1	1.1	0.05	1.01333	4.341	0.000940223	0.00326329
SEPT7,CDC3	54	20	18	213	95	151	1.69	0.62	0.55	5.99	2.99	4.61	0.953333	4.53	2.2485	0.000940741	0.00326329
TUBGCP3,GCP3	260	314	493	756	738	746	8.14	9.66	15.11	21.28	23.25	22.79	10.97	22.44	1.0325	0.000942308	0.0032648
sdhC,frdC	0	0	0	20	16	19	0	0	0	0.56	0.5	0.58	0.001	0.546667	9.0945	0.000974169	0.00336381
rnr,vacB	119	186	158	84	79	60	3.72	5.72	4.84	2.36	2.49	1.83	4.76	2.22667	-1.0961	0.000985278	0.00338669
SAA	27	18	64	1507	2369	12	0.85	0.55	1.96	42.42	74.62	0.37	1.12	39.1367	5.127	0.00101154	0.00346569
bglX	25	25	22	102	75	99	0.78	0.77	0.67	2.87	2.36	3.02	0.74	2.75	1.8938	0.0010462	0.00357057
slt	0	0	0	21	6	34	0	0	0	0.59	0.19	1.04	0.001	0.606667	9.2448	0.0010487	0.00357448
gspA	0	0	0	45	4	18	0	0	0	1.27	0.13	0.55	0.001	0.65	9.3443	0.00106523	0.00362851
K07814	0	0	0	15	10	32	0	0	0	0.42	0.31	0.98	0.001	0.57	9.1548	0.00112297	0.0038007
TRIP12	343	128	186	961	378	752	10.74	3.94	5.7	27.05	11.91	22.97	6.79333	20.6433	1.6035	0.00112528	0.00380609
RP_L18,MRPL18,rplR	12	0	11	137	95	36	0.38	0	0.34	3.86	2.99	1.1	0.24	2.65	3.4649	0.00114763	0.00387302
phnP	49	48	15	208	92	221	1.53	1.48	0.46	5.85	2.9	6.75	1.15667	5.16667	2.1593	0.00114799	0.00387302
fdxA	0	0	0	60	6	6	0	0	0	1.69	0.19	0.18	0.001	0.686667	9.4235	0.00116768	0.00393192
mdh	0	0	2	439	30	3	0	0	0.06	12.36	0.94	0.09	0.02	4.46333	7.802	0.00118653	0.00398271
VTN	2	2	0	71	116	0	0.06	0.06	0	2	3.65	0	0.04	1.88333	5.5571	0.00126018	0.0041953
K07098	38	36	39	106	105	170	1.19	1.11	1.2	2.98	3.31	5.19	1.16667	3.82667	1.7137	0.00128636	0.00427707
phaD	0	0	0	55	6	7	0	0	0	1.55	0.19	0.21	0.001	0.65	9.3443	0.00132491	0.00439696
ND4	2	1	8	84	98	5	0.06	0.03	0.25	2.36	3.09	0.15	0.113333	1.86667	4.0418	0.00132975	0.00441026
mlaA,vacJ	0	0	0	44	5	14	0	0	0	1.24	0.16	0.43	0.001	0.61	9.2527	0.00134163	0.00444411
dthadh	0	0	2	34	18	29	0	0	0.06	0.96	0.57	0.89	0.02	0.806667	5.3339	0.00137707	0.00454159
K07017	94	37	55	301	129	260	2.94	1.14	1.69	8.47	4.06	7.94	1.92333	6.82333	1.8269	0.00139061	0.00458054
purM	0	0	0	74	4	3	0	0	0	2.08	0.13	0.09	0.001	0.766667	9.5825	0.0014001	0.00460892
PLMT	0	0	0	15	8	33	0	0	0	0.42	0.25	1.01	0.001	0.56	9.1293	0.00142105	0.00466626
CYP736A	4	13	3	62	58	41	0.13	0.4	0.09	1.75	1.83	1.25	0.206667	1.61	2.9617	0.00145053	0.0047542
ABC.CD.P	0	0	0	7	29	18	0	0	0	0.2	0.91	0.55	0.001	0.553333	9.112	0.00146736	0.0048064
TAT	238	116	89	959	207	568	7.45	3.57	2.73	26.99	6.52	17.35	4.58333	16.9533	1.8871	0.00152524	0.0049629
SOD1	0	0	0	24	37	2	0	0	0	0.68	1.17	0.06	0.001	0.636667	9.3144	0.00156106	0.0050725
plsY	0	0	0	34	8	14	0	0	0	0.96	0.25	0.43	0.001	0.546667	9.0945	0.00157338	0.00510857
APOE	8	4	12	138	308	0	0.25	0.12	0.37	3.88	9.7	0	0.246667	4.52667	4.1978	0.0015741	0.00510857
CCNC,SSN8	221	228	196	563	319	536	6.92	7.01	6.01	15.85	10.05	16.37	6.64667	14.09	1.084	0.00160854	0.00520758
ydgD	4	15	3	79	27	87	0.13	0.46	0.09	2.22	0.85	2.66	0.226667	1.91	3.0749	0.00163451	0.00527871
nusG	0	0	12	197	51	22	0	0	0.37	5.54	1.61	0.67	0.123333	2.60667	4.4016	0.0016452	0.00530677
HPX	33	13	43	1013	1818	8	1.03	0.4	1.32	28.51	57.26	0.24	0.916667	28.67	4.967	0.00167259	0.00538198
lat	0	0	0	23	6	26	0	0	0	0.65	0.19	0.79	0.001	0.543333	9.0857	0.00169662	0.00544944
UMF1	0	0	0	15	16	19	0	0	0	0.42	0.5	0.58	0.001	0.5	8.9658	0.00169778	0.0054498
rne	0	0	1	107	20	0	0	0	0.03	3.01	0.63	0	0.01	1.21333	6.9228	0.0017601	0.00563617
HP	9	14	64	1399	1906	8	0.28	0.43	1.96	39.38	60.04	0.24	0.89	33.22	5.2221	0.00178352	0.0057008
carA,CPA1	2	0	4	66	36	12	0.06	0	0.12	1.86	1.13	0.37	0.06	1.12	4.2224	0.00181959	0.00579856
ppx_gppA	0	4	0	54	19	34	0	0.12	0	1.52	0.6	1.04	0.04	1.05333	4.7188	0.001822	0.00580277
cbiX	0	0	0	53	3	10	0	0	0	1.49	0.09	0.31	0.001	0.63	9.2992	0.0018646	0.00592416
rfbP	0	0	0	57	4	6	0	0	0	1.6	0.13	0.18	0.001	0.636667	9.3144	0.0019474	0.00616503
K07080	1	0	0	83	5	4	0.03	0	0	2.34	0.16	0.12	0.01	0.873333	6.4485	0.00198434	0.00625949
MYO1	0	0	0	63	0	31	0	0	0	1.77	0	0.95	0.001	0.906667	9.8244	0.00201375	0.00634849
cobS	6	0	0	72	14	67	0.19	0	0	2.03	0.44	2.05	0.0633333	1.50667	4.5723	0.00202922	0.00638413
GZMA	169	357	351	693	860	521	5.29	10.98	10.76	19.5	27.09	15.92	9.01	20.8367	1.2095	0.00203186	0.00638655
ppiD	0	0	0	34	16	5	0	0	0	0.96	0.5	0.15	0.001	0.536667	9.0679	0.00205697	0.00645778
ABCB11	12	31	20	85	69	117	0.38	0.95	0.61	2.39	2.17	3.57	0.646667	2.71	2.0672	0.00206029	0.00646414
tauC	0	0	0	8	12	32	0	0	0	0.23	0.38	0.98	0.001	0.53	9.0498	0.00207794	0.00650047
ITIH1,SHAP	4	0	4	121	128	0	0.13	0	0.12	3.41	4.03	0	0.0833333	2.48	4.8953	0.00211219	0.00659982
petE	0	4	0	32	10	77	0	0.12	0	0.9	0.31	2.35	0.04	1.18667	4.8908	0.00212049	0.00661598
cusB,silB	0	0	0	16	16	16	0	0	0	0.45	0.5	0.49	0.001	0.48	8.9069	0.0021217	0.00661598
mnmA,trmU	0	0	0	43	0	47	0	0	0	1.21	0	1.44	0.001	0.883333	9.7868	0.00218589	0.00679
C3	14	4	10	384	560	2	0.44	0.12	0.31	10.81	17.64	0.06	0.29	9.50333	5.0343	0.00222425	0.0069051
CYCD1_2_4	76	89	86	8	39	11	2.38	2.74	2.64	0.23	1.23	0.34	2.58667	0.6	-2.1081	0.00226713	0.00701761
GGACT	32	56	40	153	102	140	1	1.72	1.23	4.31	3.21	4.28	1.31667	3.93333	1.5789	0.00229796	0.00710889
ABC.SN.S	105	141	186	481	215	398	3.29	4.34	5.7	13.54	6.77	12.16	4.44333	10.8233	1.2844	0.00238708	0.00737166
kpsC,lipA	0	2	2	37	13	32	0	0.06	0.06	1.04	0.41	0.98	0.04	0.81	4.3399	0.00239365	0.00738763
fliNY,fliN	0	2	2	36	20	22	0	0.06	0.06	1.01	0.63	0.67	0.04	0.77	4.2668	0.00247495	0.00761191
lpxC	0	6	0	94	27	21	0	0.18	0	2.65	0.85	0.64	0.06	1.38	4.5236	0.00247951	0.00762151
NFKBIL2	189	221	156	324	505	475	5.92	6.8	4.78	9.12	15.91	14.51	5.83333	13.18	1.176	0.00252975	0.00775789
ATOX1,ATX1,copZ,golB	345	474	617	818	838	1297	10.8	14.58	18.91	23.02	26.4	39.62	14.7633	29.68	1.0075	0.00253819	0.00777927
PNPLA2,ATGL	34	54	38	169	83	160	1.06	1.66	1.16	4.76	2.61	4.89	1.29333	4.08667	1.6598	0.00261365	0.0079782
psbD	121	205	230	400	373	430	3.79	6.31	7.05	11.26	11.75	13.14	5.71667	12.05	1.0758	0.00265889	0.00810692
F2	0	2	0	30	66	2	0	0.06	0	0.84	2.08	0.06	0.02	0.993333	5.6342	0.00266877	0.0081304
fliL	2	22	20	155	28	151	0.06	0.68	0.61	4.36	0.88	4.61	0.45	3.28333	2.8672	0.00267839	0.00814761
GC	2	7	4	96	161	0	0.06	0.22	0.12	2.7	5.07	0	0.133333	2.59	4.2798	0.00269861	0.00819496
nuoG	13	4	9	117	27	50	0.41	0.12	0.28	3.29	0.85	1.53	0.27	1.89	2.8074	0.00271323	0.00823466
nuoA	0	0	0	71	18	0	0	0	0	2	0.57	0	0.001	0.856667	9.7426	0.00277749	0.00842002
rfbD,rmlD	119	172	188	351	267	486	3.72	5.29	5.76	9.88	8.41	14.85	4.92333	11.0467	1.1659	0.00280461	0.00849249
UTP25,DEF	380	702	642	910	1108	1612	11.89	21.6	19.68	25.61	34.9	49.24	17.7233	36.5833	1.0455	0.00284689	0.00861559
ccmF	0	0	0	59	4	3	0	0	0	1.66	0.13	0.09	0.001	0.626667	9.2916	0.00289102	0.00873203
FTR,FTH1,efeU	212	373	196	661	503	554	6.64	11.48	6.01	18.6	15.84	16.92	8.04333	17.12	1.0898	0.00292914	0.00883922
EHD3	53	42	49	14	4	17	1.66	1.29	1.5	0.39	0.13	0.52	1.48333	0.346667	-2.0972	0.00295292	0.00889596
pqqB	0	0	0	71	2	2	0	0	0	2	0.06	0.06	0.001	0.706667	9.4649	0.00300949	0.00905071
A,nrdA,nrdE	7	0	0	113	28	23	0.22	0	0	3.18	0.88	0.7	0.0733333	1.58667	4.4354	0.00301498	0.00906207
ompU	4	3	81	478	655	350	0.13	0.09	2.48	13.45	20.63	10.69	0.9	14.9233	4.0515	0.0030293	0.00909994
bioC	0	0	0	26	6	17	0	0	0	0.73	0.19	0.52	0.001	0.48	8.9069	0.00308718	0.00925393
RP_S14,MRPS14,rpsN	96	70	58	225	258	154	3	2.15	1.78	6.33	8.13	4.7	2.31	6.38667	1.4672	0.00308756	0.00925393
merT	0	0	4	35	20	38	0	0	0.12	0.99	0.63	1.16	0.04	0.926667	4.534	0.00316934	0.00947221
HADHA	490	1623	2067	5476	4937	4239	15.34	49.93	63.36	154.12	155.51	129.49	42.8767	146.373	1.7714	0.00322955	0.00963582
CP	0	0	0	22	56	0	0	0	0	0.62	1.76	0	0.001	0.793333	9.6318	0.00326991	0.00974526
HSF4	73	86	59	36	27	18	2.29	2.65	1.81	1.01	0.85	0.55	2.25	0.803333	-1.4859	0.00343147	0.0101752
pslJ	0	0	2	89	6	6	0	0	0.06	2.5	0.19	0.18	0.02	0.956667	5.5799	0.00354009	0.010455
K09859	0	0	0	10	16	18	0	0	0	0.28	0.5	0.55	0.001	0.443333	8.7922	0.00354165	0.010455
USP15	33	28	22	8	2	3	1.03	0.86	0.67	0.23	0.06	0.09	0.853333	0.126667	-2.7521	0.00358491	0.0105474
nuoF	0	0	0	35	8	7	0	0	0	0.99	0.25	0.21	0.001	0.483333	8.9169	0.00360924	0.0106013
ARSI_J	98	75	189	332	268	329	3.07	2.31	5.79	9.34	8.44	10.05	3.72333	9.27667	1.317	0.00372183	0.0109017
IPPK	99	71	58	208	189	198	3.1	2.18	1.78	5.85	5.95	6.05	2.35333	5.95	1.3382	0.00385513	0.011261
ORM1,AGP1	10	6	38	643	857	4	0.31	0.18	1.16	18.1	26.99	0.12	0.55	15.07	4.7761	0.00390922	0.0114001
nuoJ	0	0	0	48	8	2	0	0	0	1.35	0.25	0.06	0.001	0.553333	9.112	0.00393744	0.0114736
FGB	22	3	8	366	514	4	0.69	0.09	0.25	10.3	16.19	0.12	0.343333	8.87	4.6913	0.00393877	0.0114736
dps	2	0	0	76	8	8	0.06	0	0	2.14	0.25	0.24	0.02	0.876667	5.454	0.00394754	0.0114928
gfo	0	0	0	10	14	19	0	0	0	0.28	0.44	0.58	0.001	0.433333	8.7593	0.00405396	0.0117703
K07497	1	0	0	32	16	7	0.03	0	0	0.9	0.5	0.21	0.01	0.536667	5.746	0.00429088	0.0123969
flrB,fleS	0	2	0	22	18	25	0	0.06	0	0.62	0.57	0.76	0.02	0.65	5.0224	0.00432325	0.0124836
SLC24A4,NCKX4	0	0	0	11	2	40	0	0	0	0.31	0.06	1.22	0.001	0.53	9.0498	0.00439286	0.0126432
corC	0	0	0	23	19	4	0	0	0	0.65	0.6	0.12	0.001	0.456667	8.835	0.00441865	0.0127036
ribF	4	2	10	52	23	52	0.13	0.06	0.31	1.46	0.72	1.59	0.166667	1.25667	2.9146	0.00447093	0.0128469
ATPF0B,atpF	14	39	45	178	201	50	0.44	1.2	1.38	5.01	6.33	1.53	1.00667	4.29	2.0914	0.00455591	0.0130769
rfbC,rmlC	0	0	0	16	5	24	0	0	0	0.45	0.16	0.73	0.001	0.446667	8.8031	0.00475115	0.0135418
SERPINC1,AT3	0	0	2	34	46	2	0	0	0.06	0.96	1.45	0.06	0.02	0.823333	5.3634	0.00490295	0.0139444
rimI	15	10	8	42	50	73	0.47	0.31	0.25	1.18	1.57	2.23	0.343333	1.66	2.2735	0.00509405	0.0144568
fadE	1091	2865	3063	6345	7632	5312	34.15	88.14	93.89	178.58	240.4	162.27	72.06	193.75	1.4269	0.00509905	0.0144633
mdpC7	148	142	123	245	322	334	4.63	4.37	3.77	6.9	10.14	10.2	4.25667	9.08	1.093	0.00534169	0.0150627
flhF	0	0	0	23	5	16	0	0	0	0.65	0.16	0.49	0.001	0.433333	8.7593	0.00537637	0.0151524
TC.BCT	0	0	0	27	16	3	0	0	0	0.76	0.5	0.09	0.001	0.45	8.8138	0.00539016	0.0151832
hprK,ptsK	0	0	0	10	2	38	0	0	0	0.28	0.06	1.16	0.001	0.5	8.9658	0.00555002	0.0155777
mtaP,MTAP	13	0	4	78	34	64	0.41	0	0.12	2.2	1.07	1.96	0.176667	1.74333	3.3027	0.005607	0.0157186
trpB	137	187	187	456	233	427	4.29	5.75	5.73	12.83	7.34	13.04	5.25667	11.07	1.0744	0.00570923	0.0159714
pcaC	163	168	295	493	353	466	5.1	5.17	9.04	13.88	11.12	14.24	6.43667	13.08	1.023	0.00573355	0.0160228
bcr,tcaB	2	0	0	74	1	22	0.06	0	0	2.08	0.03	0.67	0.02	0.926667	5.534	0.00593838	0.0164903
ccmH	0	0	0	65	0	11	0	0	0	1.83	0	0.34	0.001	0.723333	9.4985	0.005991	0.016619
rpiB	0	0	0	7	7	29	0	0	0	0.2	0.22	0.89	0.001	0.436667	8.7704	0.00608103	0.0168246
SLC42A,RHAG,RHBG,RHCG,CD241	6	6	0	40	30	52	0.19	0.18	0	1.13	0.94	1.59	0.123333	1.22	3.3062	0.00612068	0.0169254
ypdF	0	0	0	20	10	10	0	0	0	0.56	0.31	0.31	0.001	0.393333	8.6196	0.0064808	0.0177911
psbV	20	30	30	61	97	112	0.63	0.92	0.92	1.72	3.06	3.42	0.823333	2.73333	1.7311	0.00673428	0.0184105
cpdA	70	3	54	211	134	338	2.19	0.09	1.66	5.94	4.22	10.33	1.31333	6.83	2.3787	0.00690928	0.0188403
sdaA,sdaB,tdcG	0	0	0	10	16	12	0	0	0	0.28	0.5	0.37	0.001	0.383333	8.5825	0.00701657	0.019064
mraY	0	0	0	75	4	0	0	0	0	2.11	0.13	0	0.001	0.746667	9.5443	0.00704481	0.0191309
lpxA	2	10	8	69	40	25	0.06	0.31	0.25	1.94	1.26	0.76	0.206667	1.32	2.6752	0.00723608	0.01959
coxB,ctaC	6	0	5	95	53	5	0.19	0	0.15	2.67	1.67	0.15	0.113333	1.49667	3.7231	0.0073156	0.0197749
gshA,ybdK	0	0	0	8	14	16	0	0	0	0.23	0.44	0.49	0.001	0.386667	8.5949	0.00732739	0.0197863
hflK	0	0	1	28	13	7	0	0	0.03	0.79	0.41	0.21	0.01	0.47	5.5546	0.00748845	0.0201527
petD	6	21	9	39	76	64	0.19	0.65	0.28	1.1	2.39	1.96	0.373333	1.81667	2.2828	0.00770687	0.0206331
sucC	12	3	4	103	54	10	0.38	0.09	0.12	2.9	1.7	0.31	0.196667	1.63667	3.0569	0.0077072	0.0206331
virB6,lvhB6	109	105	61	50	40	38	3.41	3.23	1.87	1.41	1.26	1.16	2.83667	1.27667	-1.1518	0.00788746	0.0210944
petB	20	65	37	129	124	131	0.63	2	1.13	3.63	3.91	4	1.25333	3.84667	1.6178	0.00793051	0.0211988
hipB	0	0	0	13	6	20	0	0	0	0.37	0.19	0.61	0.001	0.39	8.6073	0.00795626	0.0212461
suyB	2	0	0	46	6	17	0.06	0	0	1.29	0.19	0.52	0.02	0.666667	5.0589	0.00801768	0.0213778
rpoH	12	10	4	84	36	33	0.38	0.31	0.12	2.36	1.13	1.01	0.27	1.5	2.4739	0.00804891	0.0214503
nuoC	0	0	0	66	6	0	0	0	0	1.86	0.19	0	0.001	0.683333	9.4164	0.00827246	0.0219575
cvpA	0	0	0	34	6	4	0	0	0	0.96	0.19	0.12	0.001	0.423333	8.7257	0.0083502	0.0221527
regA,regR,actR	0	0	0	30	12	2	0	0	0	0.84	0.38	0.06	0.001	0.426667	8.737	0.00836371	0.0221553
CHO1,pssA	0	0	0	32	7	4	0	0	0	0.9	0.22	0.12	0.001	0.413333	8.6912	0.00844677	0.0223194
K09930	0	0	0	24	16	2	0	0	0	0.68	0.5	0.06	0.001	0.413333	8.6912	0.0088194	0.0232113
RBP4	0	0	2	40	56	0	0	0	0.06	1.13	1.76	0	0.02	0.963333	5.59	0.00903137	0.0236866
ccoN	0	0	6	120	3	22	0	0	0.18	3.38	0.09	0.67	0.06	1.38	4.5236	0.0091273	0.0238908
C4	0	0	2	37	58	0	0	0	0.06	1.04	1.83	0	0.02	0.956667	5.5799	0.00931721	0.0243638
epmC	0	0	0	25	8	6	0	0	0	0.7	0.25	0.18	0.001	0.376667	8.5571	0.00945619	0.0246785
puo	38	32	34	88	76	156	1.19	0.98	1.04	2.48	2.39	4.77	1.07	3.21333	1.5865	0.00953725	0.0248655
AIRE	2	8	7	37	42	28	0.06	0.25	0.21	1.04	1.32	0.86	0.173333	1.07333	2.6305	0.00956935	0.0249123
YBX1,NSEP1	70	77	338	62	62	55	2.19	2.37	10.36	1.75	1.95	1.68	4.97333	1.79333	-1.4716	0.00986052	0.0255764
prnA,rebH,ktzQ	0	0	2	26	6	28	0	0	0.06	0.73	0.19	0.86	0.02	0.593333	4.8908	0.00990139	0.0256505
mltB	12	4	0	54	17	98	0.38	0.12	0	1.52	0.54	2.99	0.166667	1.68333	3.3363	0.0101622	0.0262748
ACTR2,ARP2	4	3	26	0	0	0	0.13	0.09	0.8	0	0	0	0.34	0.001	-8.4094	0.0101774	0.0262884
mqo	0	0	2	37	10	12	0	0	0.06	1.04	0.31	0.37	0.02	0.573333	4.8413	0.0103523	0.026701
fabA	0	6	12	71	25	54	0	0.18	0.37	2	0.79	1.65	0.183333	1.48	3.0131	0.0107818	0.0277008
phaZ	0	0	2	61	11	2	0	0	0.06	1.72	0.35	0.06	0.02	0.71	5.1497	0.0110992	0.0284498
nuoN	0	0	2	46	20	2	0	0	0.06	1.29	0.63	0.06	0.02	0.66	5.0444	0.011232	0.0287317
trpA	0	0	0	28	2	11	0	0	0	0.79	0.06	0.34	0.001	0.396667	8.6318	0.0115114	0.0293471
CLU	0	0	0	22	33	0	0	0	0	0.62	1.04	0	0.001	0.553333	9.112	0.0115289	0.0293775
napA	0	0	0	61	0	5	0	0	0	1.72	0	0.15	0.001	0.623333	9.2839	0.0115485	0.0294133
MSL4S	70	90	93	57	36	36	2.19	2.77	2.85	1.6	1.13	1.1	2.60333	1.27667	-1.028	0.0115717	0.029453
TF	14	6	39	405	826	2	0.44	0.18	1.2	11.4	26.02	0.06	0.606667	12.4933	4.3641	0.0115752	0.029453
arsR	3	0	0	12	8	56	0.09	0	0	0.34	0.25	1.71	0.03	0.766667	4.6756	0.0117602	0.0298662
rnd	0	0	0	54	8	0	0	0	0	1.52	0.25	0	0.001	0.59	9.2046	0.0118855	0.0301412
COX1	37	54	96	856	845	26	1.16	1.66	2.94	24.09	26.62	0.79	1.92	17.1667	3.1604	0.0120656	0.0305539
DDC,TDC	0	0	0	0	6	53	0	0	0	0	0.19	1.62	0.001	0.603333	9.2368	0.0126956	0.0320572
nuoE	0	0	0	43	2	2	0	0	0	1.21	0.06	0.06	0.001	0.443333	8.7922	0.0127367	0.0321304
ATPF1B,atpD	37	122	157	408	276	198	1.16	3.75	4.81	11.48	8.69	6.05	3.24	8.74	1.4316	0.0129573	0.032609
ubiH	0	0	3	65	8	6	0	0	0.09	1.83	0.25	0.18	0.03	0.753333	4.6503	0.0131776	0.0330691
ectD	10	6	18	93	26	50	0.31	0.18	0.55	2.62	0.82	1.53	0.346667	1.65667	2.2567	0.0133269	0.0333487
ACADL	4	0	4	72	8	22	0.13	0	0.12	2.03	0.25	0.67	0.0833333	0.983333	3.5607	0.0135308	0.0337791
glmM	0	0	0	23	4	9	0	0	0	0.65	0.13	0.27	0.001	0.35	8.4512	0.0141867	0.0352336
hrcA	0	0	0	20	8	6	0	0	0	0.56	0.25	0.18	0.001	0.33	8.3663	0.0149518	0.0368748
IFI47	0	0	0	11	40	0	0	0	0	0.31	1.26	0	0.001	0.523333	9.0316	0.0149521	0.0368748
SULT1E1,STE	85	64	86	233	125	186	2.66	1.97	2.64	6.56	3.94	5.68	2.42333	5.39333	1.1542	0.0150745	0.0371248
sdhA,frdA	8	0	15	126	31	33	0.25	0	0.46	3.55	0.98	1.01	0.236667	1.84667	2.964	0.0151838	0.0373292
cmk	0	0	7	45	25	27	0	0	0.21	1.27	0.79	0.82	0.07	0.96	3.7776	0.015557	0.0381355
nfuA	24	5	16	76	28	120	0.75	0.15	0.49	2.14	0.88	3.67	0.463333	2.23	2.2669	0.0157066	0.0384132
APOA5	0	0	0	22	28	0	0	0	0	0.62	0.88	0	0.001	0.5	8.9658	0.0158928	0.0387968
MCEE,epi	0	0	0	23	11	2	0	0	0	0.65	0.35	0.06	0.001	0.353333	8.4649	0.0161483	0.0393479
BHMT	0	0	1	14	21	4	0	0	0.03	0.39	0.66	0.12	0.01	0.39	5.2854	0.0162396	0.039534
phoA,phoB	148	662	741	1041	1038	1623	4.63	20.37	22.71	29.3	32.7	49.58	15.9033	37.1933	1.2257	0.0163495	0.0397285
A,scoA	0	0	0	34	2	4	0	0	0	0.96	0.06	0.12	0.001	0.38	8.5699	0.0165577	0.0401487
pilF	0	0	0	22	8	4	0	0	0	0.62	0.25	0.12	0.001	0.33	8.3663	0.0169904	0.041065
K07082	0	0	0	27	2	8	0	0	0	0.76	0.06	0.24	0.001	0.353333	8.4649	0.0171911	0.0414687
SCP2,SCPX	0	4	4	11	31	38	0	0.12	0.12	0.31	0.98	1.16	0.08	0.816667	3.3517	0.0172211	0.0414844
hflC	0	2	0	19	5	29	0	0.06	0	0.53	0.16	0.89	0.02	0.526667	4.7188	0.0173554	0.0417509
psaC	33	32	24	79	70	106	1.03	0.98	0.74	2.22	2.2	3.24	0.916667	2.55333	1.4779	0.01786	0.0428089
carB,CPA2	0	0	0	41	1	2	0	0	0	1.15	0.03	0.06	0.001	0.413333	8.6912	0.0185815	0.044367
bccA,pccA	121	652	336	276	50	166	3.79	20.06	10.3	7.77	1.57	5.07	11.3833	4.80333	-1.2448	0.0185855	0.044367
QCR8,UQCRQ	0	0	0	8	12	10	0	0	0	0.23	0.38	0.31	0.001	0.306667	8.2605	0.018917	0.0450894
C4BPA	0	0	0	13	34	0	0	0	0	0.37	1.07	0	0.001	0.48	8.9069	0.0189222	0.0450894
MHC2	0	0	0	27	21	0	0	0	0	0.76	0.66	0	0.001	0.473333	8.8867	0.0190149	0.0452084
ATP13A2	4	4	12	35	29	40	0.13	0.12	0.37	0.99	0.91	1.22	0.206667	1.04	2.3312	0.019748	0.0467327
iolT	22	39	24	86	75	81	0.69	1.2	0.74	2.42	2.36	2.47	0.876667	2.41667	1.4629	0.0197508	0.0467327
bioY	2	0	0	62	5	2	0.06	0	0	1.75	0.16	0.06	0.02	0.656667	5.0371	0.0197532	0.0467327
coxD,ctaF	0	0	0	34	0	16	0	0	0	0.96	0	0.49	0.001	0.483333	8.9169	0.0197828	0.0467819
mrcA	0	0	0	35	4	1	0	0	0	0.99	0.13	0.03	0.001	0.383333	8.5825	0.0199183	0.0470813
xanB2	2	0	1	14	15	18	0.06	0	0.03	0.39	0.47	0.55	0.03	0.47	3.9696	0.0201208	0.0474539
hsaB	0	0	0	35	1	4	0	0	0	0.99	0.03	0.12	0.001	0.38	8.5699	0.0203049	0.047796
dnaQ	12	3	2	54	10	65	0.38	0.09	0.06	1.52	0.31	1.99	0.176667	1.27333	2.8495	0.0203084	0.047796
glmU	8	0	2	35	16	49	0.25	0	0.06	0.99	0.5	1.5	0.103333	0.996667	3.2698	0.0203381	0.0478384
FKRP	81	75	82	179	127	207	2.54	2.31	2.51	5.04	4	6.32	2.45333	5.12	1.0614	0.0206288	0.048393
rsfA	56	0	0	0	0	0	1.75	0	0	0	0	0	0.583333	0.001	-9.1882	0.0207756	0.0486727
yajC	0	0	0	48	5	0	0	0	0	1.35	0.16	0	0.001	0.503333	8.9754	0.0208236	0.0487635
dnaN	0	0	0	46	6	0	0	0	0	1.29	0.19	0	0.001	0.493333	8.9464	0.0209792	0.0491061
RP_S19,rpsS	31	0	12	165	65	63	0.97	0	0.37	4.64	2.05	1.92	0.446667	2.87	2.6838	0.0211341	0.0493995
hisF	0	0	0	38	11	0	0	0	0	1.07	0.35	0	0.001	0.473333	8.8867	0.0211974	0.0495075
fadL	0	0	0	26	4	4	0	0	0	0.73	0.13	0.12	0.001	0.326667	8.3517	0.021243	0.04957
pheA2	2	0	0	30	18	4	0.06	0	0	0.84	0.57	0.12	0.02	0.51	4.6724	0.0214458	0.0499553
nosR	10	1	2	18	21	68	0.31	0.03	0.06	0.51	0.66	2.08	0.133333	1.08333	3.0224	0.0223329	0.0515808
B,scoB	0	0	0	49	0	4	0	0	0	1.38	0	0.12	0.001	0.5	8.9658	0.0223387	0.0515808
yrfG	30	8	20	77	41	109	0.94	0.25	0.61	2.17	1.29	3.33	0.6	2.26333	1.9154	0.022408	0.0517151
nqrF	0	0	0	9	5	16	0	0	0	0.25	0.16	0.49	0.001	0.3	8.2288	0.0224164	0.0517151
nuoD	0	0	0	53	2	0	0	0	0	1.49	0.06	0	0.001	0.516667	9.0131	0.0231202	0.0531764
APOC1	0	0	4	51	53	0	0	0	0.12	1.44	1.67	0	0.04	1.03667	4.6958	0.0231564	0.0532365
ppsR	0	0	0	12	2	18	0	0	0	0.34	0.06	0.55	0.001	0.316667	8.3068	0.0233729	0.0536877
KPNA1	214	73	119	492	189	376	6.7	2.25	3.65	13.85	5.95	11.49	4.2	10.43	1.3123	0.0237232	0.0543742
hsdR	0	0	0	17	3	11	0	0	0	0.48	0.09	0.34	0.001	0.303333	8.2448	0.0237765	0.0544728
pyrE	2	3	2	32	7	23	0.06	0.09	0.06	0.9	0.22	0.7	0.07	0.606667	3.1155	0.0238875	0.0547035
MOV10L1	0	2	0	22	6	19	0	0.06	0	0.62	0.19	0.58	0.02	0.463333	4.534	0.0239182	0.0547264
nos	32	46	49	140	69	117	1	1.42	1.5	3.94	2.17	3.57	1.30667	3.22667	1.3042	0.0240717	0.0549824
luxO	0	0	0	18	2	12	0	0	0	0.51	0.06	0.37	0.001	0.313333	8.2916	0.0241144	0.0550562
sam	2	0	0	31	8	10	0.06	0	0	0.87	0.25	0.31	0.02	0.476667	4.5749	0.0242108	0.0552286
fliC	2	4	39	78	73	88	0.06	0.12	1.2	2.2	2.3	2.69	0.46	2.39667	2.3813	0.0243782	0.0555387
fimV	0	0	0	14	11	4	0	0	0	0.39	0.35	0.12	0.001	0.286667	8.1632	0.0251206	0.0570825
nuoM	0	0	0	55	0	1	0	0	0	1.55	0	0.03	0.001	0.526667	9.0407	0.0256026	0.0581028
dctM	2	0	2	31	10	12	0.06	0	0.06	0.87	0.31	0.37	0.04	0.516667	3.6912	0.0256561	0.0581742
malZ	0	0	0	12	2	17	0	0	0	0.34	0.06	0.52	0.001	0.306667	8.2605	0.0257498	0.0583369
dnaA	0	0	0	28	16	0	0	0	0	0.79	0.5	0	0.001	0.43	8.7482	0.0257631	0.058342
K08973	2	0	0	22	11	12	0.06	0	0	0.62	0.35	0.37	0.02	0.446667	4.4811	0.0260763	0.0589502
pleD	0	0	0	8	6	14	0	0	0	0.23	0.19	0.43	0.001	0.283333	8.1464	0.0269218	0.0606802
K09949	0	0	0	19	2	10	0	0	0	0.53	0.06	0.31	0.001	0.3	8.2288	0.0272481	0.0613371
FABP1,L_FABP	0	2	4	37	62	0	0	0.06	0.12	1.04	1.95	0	0.06	0.996667	4.0541	0.0278586	0.0623727
tonB	0	0	1	8	21	4	0	0	0.03	0.23	0.66	0.12	0.01	0.336667	5.0732	0.0278673	0.0623727
MANBA,manB	0	0	0	0	0	69	0	0	0	0	0	2.11	0.001	0.703333	9.4581	0.0282357	0.0630507
pldB	0	0	0	14	10	4	0	0	0	0.39	0.31	0.12	0.001	0.273333	8.0945	0.0284626	0.0635038
fliOZ,fliO	0	0	0	17	13	1	0	0	0	0.48	0.41	0.03	0.001	0.306667	8.2605	0.0288625	0.0642603
vat	0	2	0	68	8	0	0	0.06	0	1.91	0.25	0	0.02	0.72	5.1699	0.0293177	0.065006
exbD	0	0	2	0	58	8	0	0	0.06	0	1.83	0.24	0.02	0.69	5.1085	0.029898	0.0661109
APOC3	2	0	2	32	45	0	0.06	0	0.06	0.9	1.42	0	0.04	0.773333	4.273	0.0299061	0.0661109
CCNB2	56	71	36	11	30	23	1.75	2.18	1.1	0.31	0.94	0.7	1.67667	0.65	-1.3671	0.030545	0.0673326
KRT1	0	0	4	55	8	7	0	0	0.12	1.55	0.25	0.21	0.04	0.67	4.0661	0.0306454	0.0674913
hemN,hemZ	0	0	0	26	1	6	0	0	0	0.73	0.03	0.18	0.001	0.313333	8.2916	0.0307513	0.0676683
SLC35E3	27	83	91	158	143	198	0.85	2.55	2.79	4.45	4.5	6.05	2.06333	5	1.277	0.0309371	0.0679342
ATPF1D,atpH	2	27	16	105	84	25	0.06	0.83	0.49	2.96	2.65	0.76	0.46	2.12333	2.2066	0.0310883	0.068183
fdoG,fdhF,fdwA	14	6	2	81	21	28	0.44	0.18	0.06	2.28	0.66	0.86	0.226667	1.26667	2.4824	0.0311535	0.0682693
eryA	0	0	1	14	11	6	0	0	0.03	0.39	0.35	0.18	0.01	0.306667	4.9386	0.0313036	0.0685698
K02483	0	0	0	11	0	31	0	0	0	0.31	0	0.95	0.001	0.42	8.7142	0.031362	0.0686692
ftsL	0	0	0	15	2	12	0	0	0	0.42	0.06	0.37	0.001	0.283333	8.1464	0.0319467	0.069805
chrR	0	0	0	23	4	3	0	0	0	0.65	0.13	0.09	0.001	0.29	8.1799	0.0321421	0.0701741
pmm_pgm	0	0	0	8	8	10	0	0	0	0.23	0.25	0.31	0.001	0.263333	8.0407	0.0321867	0.0702423
SLC44A1,CD92	36	21	19	72	55	102	1.13	0.65	0.58	2.03	1.73	3.12	0.786667	2.29333	1.5436	0.0322915	0.070413
cbiD	0	0	0	46	2	0	0	0	0	1.29	0.06	0	0.001	0.45	8.8138	0.0323597	0.0705036
lptC	0	0	0	18	6	4	0	0	0	0.51	0.19	0.12	0.001	0.273333	8.0945	0.0324244	0.0706155
K10253	0	0	2	8	14	18	0	0	0.06	0.23	0.44	0.55	0.02	0.406667	4.3458	0.0330134	0.0716948
holB	1	0	2	18	13	10	0.03	0	0.06	0.51	0.41	0.31	0.03	0.41	3.7726	0.0340695	0.073743
ASGR1	0	0	0	11	27	0	0	0	0	0.31	0.85	0	0.001	0.386667	8.5949	0.034689	0.0749611
cckA	0	0	0	12	2	14	0	0	0	0.34	0.06	0.43	0.001	0.276667	8.112	0.0348144	0.0751707
SIAE	11	43	26	90	52	110	0.34	1.32	0.8	2.53	1.64	3.36	0.82	2.51	1.614	0.0348345	0.0751833
deoC,DERA	0	0	0	67	0	0	0	0	0	1.89	0	0	0.001	0.63	9.2992	0.0351034	0.0757329
HBB	0	0	0	181	19	0	0	0	0	5.09	0.6	0	0.001	1.89667	10.8893	0.0364274	0.0781957
PTP2_3	0	0	0	0	0	61	0	0	0	0	0	1.86	0.001	0.62	9.2761	0.037598	0.0804585
TMBIM6,BI1,TEGT	0	0	0	65	0	0	0	0	0	1.83	0	0	0.001	0.61	9.2527	0.0376176	0.0804607
lolC_E	0	0	0	27	2	2	0	0	0	0.76	0.06	0.06	0.001	0.293333	8.1964	0.0381282	0.0813627
marC	0	0	0	30	1	2	0	0	0	0.84	0.03	0.06	0.001	0.31	8.2761	0.0381668	0.0814123
pncA	39	63	65	118	118	126	1.22	1.94	1.99	3.32	3.72	3.85	1.71667	3.63	1.0804	0.0388142	0.0826502
ribA,RIB1	6	15	15	65	32	36	0.19	0.46	0.46	1.83	1.01	1.1	0.37	1.31333	1.8276	0.0388253	0.0826502
mtlD	0	0	0	0	0	60	0	0	0	0	0	1.83	0.001	0.61	9.2527	0.0390247	0.0830413
rph	0	0	0	38	0	4	0	0	0	1.07	0	0.12	0.001	0.396667	8.6318	0.0399591	0.0847908
sdhB,frdB	0	0	0	27	0	12	0	0	0	0.76	0	0.37	0.001	0.376667	8.5571	0.0401614	0.0851859
PFAM1	0	0	0	63	0	0	0	0	0	1.77	0	0	0.001	0.59	9.2046	0.040356	0.0855603
KLHL22,KELCHL	0	0	2	12	12	13	0	0	0.06	0.34	0.38	0.4	0.02	0.373333	4.2224	0.0408291	0.0864634
CYP23A	15	19	51	75	54	135	0.47	0.58	1.56	2.11	1.7	4.12	0.87	2.64333	1.6033	0.0410819	0.0868598
gmhA,lpcA	0	0	0	0	22	13	0	0	0	0	0.69	0.4	0.001	0.363333	8.5051	0.0411574	0.0869848
pstC	0	0	0	41	2	0	0	0	0	1.15	0.06	0	0.001	0.403333	8.6558	0.0418134	0.0881949
suyA	0	2	0	6	13	19	0	0.06	0	0.17	0.41	0.58	0.02	0.386667	4.273	0.0423816	0.0892511
cysM	2	10	6	40	10	48	0.06	0.31	0.18	1.13	0.31	1.47	0.183333	0.97	2.4035	0.0425802	0.0895623
sulA	0	0	0	31	0	8	0	0	0	0.87	0	0.24	0.001	0.37	8.5314	0.0426948	0.0896965
smoE,mtlE	0	0	0	9	6	9	0	0	0	0.25	0.19	0.27	0.001	0.236667	7.8867	0.0430475	0.0902581
pdxH,PNPO	0	0	0	30	8	0	0	0	0	0.84	0.25	0	0.001	0.363333	8.5051	0.0432758	0.0905574
benM	1	0	0	17	8	4	0.03	0	0	0.48	0.25	0.12	0.01	0.283333	4.8244	0.0436394	0.0912099
AQP1	14	37	43	75	70	111	0.44	1.14	1.32	2.11	2.2	3.39	0.966667	2.56667	1.4088	0.0449548	0.0937371
algD	0	0	0	3	4	18	0	0	0	0.08	0.13	0.55	0.001	0.253333	7.9849	0.046422	0.0963785
lptF	0	0	0	4	2	20	0	0	0	0.11	0.06	0.61	0.001	0.26	8.0224	0.046445	0.0963884
hpxA	0	0	0	5	8	10	0	0	0	0.14	0.25	0.31	0.001	0.233333	7.8662	0.0475256	0.098284
PTS_Ntr_EIIA,ptsN	0	0	0	27	9	0	0	0	0	0.76	0.28	0	0.001	0.346667	8.4374	0.0478879	0.0989944
MSP3	0	0	0	58	0	0	0	0	0	1.63	0	0	0.001	0.543333	9.0857	0.0483444	0.0997434
K09792	0	0	1	4	1	28	0	0	0.03	0.11	0.03	0.86	0.01	0.333333	5.0589	0.0485003	0.0999871
bamD	0	0	1	21	7	2	0	0	0.03	0.59	0.22	0.06	0.01	0.29	4.858	0.0491139	0.101029
flhA	0	0	1	21	7	2	0	0	0.03	0.59	0.22	0.06	0.01	0.29	4.858	0.0491139	0.101029
K07040	1	0	4	40	6	10	0.03	0	0.12	1.13	0.19	0.31	0.05	0.543333	3.4418	0.0491195	0.101029
TECTA	14	29	10	49	74	46	0.44	0.89	0.31	1.38	2.33	1.41	0.546667	1.70667	1.6424	0.049408	0.101542
nsrR	0	0	0	41	0	1	0	0	0	1.15	0	0.03	0.001	0.393333	8.6196	0.0496199	0.101819

## Sheet: Table S6
Table S8: Thalassiosira pseudonana (CCMP 1335) differential expression genes in the enriched pathways in HLLN compare to LLLN treatment.
Gene_ID	Pathways	log2FC	Pvalue	KEGG_ID	KEGG annotation
DBT,bkdB	Valine, leucine and isoleucine degradation	-1.0461	0.0461848	K09699	2-oxoisovalerate dehydrogenase E2 component (dihydrolipoyl transacylase) [EC:2.3.1.168]
HADH	Valine, leucine and isoleucine degradation	-1.1181	0.0173691	K00022	3-hydroxyacyl-CoA dehydrogenase [EC:1.1.1.35]
PCCA,pccA	Valine, leucine and isoleucine degradation	-1.8197	0.00286639	K01965	propionyl-CoA carboxylase alpha chain [EC:6.4.1.3]
HSD17B10	Valine, leucine and isoleucine degradation	-2.2855	0.000105033	K08683	3-hydroxyacyl-CoA dehydrogenase / 3-hydroxy-2-methylbutyryl-CoA dehydrogenase [EC:1.1.1.35 1.1.1.178]
ACSF3	Valine, leucine and isoleucine degradation	-2.6129	2.08e-05	K18660	malonyl-CoA/methylmalonyl-CoA synthetase [EC:6.2.1.-]
PCCB,pccB	Valine, leucine and isoleucine degradation	-2.7335	1.07e-05	K01966	propionyl-CoA carboxylase beta chain [EC:6.4.1.3 2.1.3.15]
CYP1B1	Tryptophan metabolism	-4.7004	0.00732447	K07410	cytochrome P450 family 1 subfamily B polypeptide 1 [EC:1.14.14.1]
KMO	Tryptophan metabolism	-1.0643	0.00300628	K00486	kynurenine 3-monooxygenase [EC:1.14.13.9]
ALDH9A1	Tryptophan metabolism	-1.3536	0.00113331	K00149	aldehyde dehydrogenase family 9 member A1 [EC:1.2.1.47 1.2.1.3]
amiE	Tryptophan metabolism	-1.4787	0.00048954	K01426	amidase [EC:3.5.1.4]
katG	Tryptophan metabolism	-2.4515	0.000210743	K03782	catalase-peroxidase [EC:1.11.1.21]
UTP14	Ribosome biogenesis in eukaryotes	1.385	0.0188992	K14567	U3 small nucleolar RNA-associated protein 14
BMS1	Ribosome biogenesis in eukaryotes	1.4986	0.0155799	K14569	ribosome biogenesis protein BMS1
NOG1	Ribosome biogenesis in eukaryotes	1.4156	0.0128552	K06943	nucleolar GTP-binding protein
NUG1,GNL3	Ribosome biogenesis in eukaryotes	1.4261	0.0112654	K14538	nuclear GTP-binding protein
NOP56	Ribosome biogenesis in eukaryotes	1.3463	0.0102416	K14564	nucleolar protein 56
NOB1	Ribosome biogenesis in eukaryotes	1.3022	0.00942363	K11883	RNA-binding protein NOB1
NUG2,GNL2	Ribosome biogenesis in eukaryotes	1.2677	0.00875549	K14537	nuclear GTP-binding protein
NOP1,FBL	Ribosome biogenesis in eukaryotes	1.2904	0.00652867	K14563	rRNA 2'-O-methyltransferase fibrillarin [EC:2.1.1.-]
NAT10,KRE33	Ribosome biogenesis in eukaryotes	1.0341	0.00626262	K14521	N-acetyltransferase 10 [EC:2.3.1.-]
UTP13,TBL3	Ribosome biogenesis in eukaryotes	1.3681	0.00496469	K14555	U3 small nucleolar RNA-associated protein 13
RIX7,NVL	Ribosome biogenesis in eukaryotes	1.5688	0.00144065	K14571	ribosome biogenesis ATPase
RIOK2	Ribosome biogenesis in eukaryotes	1.5829	0.00137637	K07179	RIO kinase 2 [EC:2.7.11.1]
UTP21,WDR36	Ribosome biogenesis in eukaryotes	1.6205	0.00133994	K14554	U3 small nucleolar RNA-associated protein 21
PWP2,UTP1	Ribosome biogenesis in eukaryotes	1.6102	0.00132054	K14558	periodic tryptophan protein 2
UTP4,CIRH1A	Ribosome biogenesis in eukaryotes	1.8051	0.000977969	K14548	U3 small nucleolar RNA-associated protein 4
REX1,REXO1,RNH70	Ribosome biogenesis in eukaryotes	1.7461	0.000450574	K14570	RNA exonuclease 1 [EC:3.1.-.-]
EIF6	Ribosome biogenesis in eukaryotes	1.5146	0.000427062	K03264	translation initiation factor 6
MDN1,REA1	Ribosome biogenesis in eukaryotes	2.4199	0.000222884	K14572	midasin
EMG1,NEP1	Ribosome biogenesis in eukaryotes	2.0418	0.000180741	K14568	rRNA small subunit pseudouridine methyltransferase Nep1 [EC:2.1.1.260]
UTP10,HEATR1	Ribosome biogenesis in eukaryotes	1.865	0.000103515	K14550	U3 small nucleolar RNA-associated protein 10
SNU13,NHP2L	Ribosome biogenesis in eukaryotes	1.7956	4.78e-05	K12845	U4/U6 small nuclear ribonucleoprotein SNU13
RAN	Ribosome biogenesis in eukaryotes	1.3916	2.91e-05	K07936	GTP-binding nuclear protein Ran
MPP10	Ribosome biogenesis in eukaryotes	2.2989	2.36e-05	K14559	U3 small nucleolar RNA-associated protein MPP10
NOP4,RBM28	Ribosome biogenesis in eukaryotes	1.5705	1.04e-05	K14573	nucleolar protein 4
aldB	Pyruvate metabolism	-5.2946	0.00223863	K00138	aldehyde dehydrogenase [EC:1.2.1.-]
PEPCK	Pyruvate metabolism	-1.8748	0.00142227	K20370	phosphoenolpyruvate carboxykinase (diphosphate) [EC:4.1.1.38]
maeB	Pyruvate metabolism	-1.8409	0.000455303	K00029	malate dehydrogenase (oxaloacetate-decarboxylating)(NADP+) [EC:1.1.1.40]
por,nifJ	Pyruvate metabolism	-2.4454	0.000178463	K03737	pyruvate-ferredoxin/flavodoxin oxidoreductase [EC:1.2.7.1 1.2.7.-]
ppdK	Pyruvate metabolism	-2.8032	0.000144299	K01006	pyruvate, orthophosphate dikinase [EC:2.7.9.1]
GLX3,HSP31	Pyruvate metabolism	-1.811	3.19e-06	K22211	D-lactate dehydratase [EC:4.2.1.130]
pduW	Propanoate metabolism	-7.2288	0.0369342	K19697	propionate kinase [EC:2.7.2.15]
accD	Propanoate metabolism	-3.979	0.026809	K01963	acetyl-CoA carboxylase carboxyl transferase subunit beta [EC:6.4.1.2 2.1.3.15]
pct	Propanoate metabolism	-1.5427	0.0237545	K01026	propionate CoA-transferase [EC:2.8.3.1]
ECHDC1	Propanoate metabolism	-1.3889	0.0127136	K18426	ethylmalonyl-CoA/methylmalonyl-CoA decarboxylase [EC:4.1.1.94 4.1.1.-]
puuE	Propanoate metabolism	-1.2753	0.0113652	K00823	4-aminobutyrate aminotransferase [EC:2.6.1.19]
pflD	Propanoate metabolism	-1.1506	0.00407935	K00656	formate C-acetyltransferase [EC:2.3.1.54]
HPD,hppD	Phenylalanine metabolism	-1.1461	0.0110057	K00457	4-hydroxyphenylpyruvate dioxygenase [EC:1.13.11.27]
dadA	Phenylalanine metabolism	-1.9518	0.000280498	K00285	D-amino-acid dehydrogenase [EC:1.4.5.1]
MIF	Phenylalanine metabolism	-2.0474	7.02e-05	K07253	phenylpyruvate tautomerase [EC:5.3.2.1]
thiDE	Metabolic pathways	-1.6854	0.0481799	K14153	hydroxymethylpyrimidine kinase / phosphomethylpyrimidine kinase / thiamine-phosphate diphosphorylase [EC:2.7.1.49 2.7.4.7 2.5.1.3]
psaF	Metabolic pathways	-2.9378	0.0467986	K02694	photosystem I subunit III
EXT1	Metabolic pathways	-2.4279	0.0371351	K02366	glucuronyl/N-acetylglucosaminyl transferase EXT1 [EC:2.4.1.224 2.4.1.225]
nuoG	Metabolic pathways	-1.6921	0.0363072	K00336	NADH-quinone oxidoreductase subunit G [EC:7.1.1.2]
add,ADA	Metabolic pathways	-1.1146	0.0346526	K01488	adenosine deaminase [EC:3.5.4.4]
wecC	Metabolic pathways	-2.9594	0.0315631	K02472	UDP-N-acetyl-D-mannosaminuronic acid dehydrogenase [EC:1.1.1.336]
araB	Metabolic pathways	-3.6521	0.0300223	K00853	L-ribulokinase [EC:2.7.1.16]
ATPF1E,atpC	Metabolic pathways	-2.7694	0.0287907	K02114	F-type H+-transporting ATPase subunit epsilon
lplA,lplJ	Metabolic pathways	-1.4856	0.0278673	K03800	lipoate---protein ligase [EC:6.3.1.20]
ATPF0C,atpE	Metabolic pathways	-3.0373	0.0262243	K02110	F-type H+-transporting ATPase subunit c
ectA	Metabolic pathways	-8.9268	0.0235746	K06718	L-2,4-diaminobutyric acid acetyltransferase [EC:2.3.1.178]
petD	Metabolic pathways	-2.84	0.0223758	K02637	cytochrome b6-f complex subunit 4
CYP26C	Metabolic pathways	-1.0666	0.0178984	K12665	cytochrome P450 family 26 subfamily C
frhB	Metabolic pathways	-1.5039	0.0178386	K00441	coenzyme F420 hydrogenase subunit beta [EC:1.12.98.1]
SQOR	Metabolic pathways	-1.7363	0.0156087	K22470	eukaryotic sulfide quinone oxidoreductase [EC:1.8.5.8]
URA4,pyrC	Metabolic pathways	-1.0235	0.0145511	K01465	dihydroorotase [EC:3.5.2.3]
SIR2	Metabolic pathways	-1.3728	0.0134286	K11121	NAD-dependent histone deacetylase SIR2 [EC:3.5.1.-]
speE,SRM	Metabolic pathways	-1.1964	0.0120816	K00797	spermidine synthase [EC:2.5.1.16]
gmhB	Metabolic pathways	-1.84	0.00716779	K03273	D-glycero-D-manno-heptose 1,7-bisphosphate phosphatase [EC:3.1.3.82 3.1.3.83]
ATPF1D,atpH	Metabolic pathways	-2.8787	0.00710498	K02113	F-type H+-transporting ATPase subunit delta
NNMT	Metabolic pathways	-2.5907	0.00516455	K00541	nicotinamide N-methyltransferase [EC:2.1.1.1]
ISN1	Metabolic pathways	-1.3791	0.00416914	K18550	IMP and pyridine-specific 5'-nucleotidase [EC:3.1.3.99 3.1.3.-]
pyrD	Metabolic pathways	-1.328	0.0032047	K00226	dihydroorotate dehydrogenase (fumarate) [EC:1.3.98.1]
pncB,NAPRT1	Metabolic pathways	-1.3026	0.00219614	K00763	nicotinate phosphoribosyltransferase [EC:6.3.4.21]
SGPL1,DPL1	Metabolic pathways	-2.3259	0.00182297	K01634	sphinganine-1-phosphate aldolase [EC:4.1.2.27]
PNO	Metabolic pathways	-2.0697	0.00135499	K21682	pyruvate dehydrogenase (NADP+) / aquacobalamin reductase (NADPH) [EC:1.2.1.51 1.16.1.5]
GBA,srfJ	Metabolic pathways	-1.6239	0.00110947	K01201	glucosylceramidase [EC:3.2.1.45]
betA,CHDH	Metabolic pathways	-2.0105	0.00109237	K00108	choline dehydrogenase [EC:1.1.99.1]
PMA1,PMA2	Metabolic pathways	-1.3634	0.000682638	K01535	H+-transporting ATPase [EC:7.1.2.1]
ETHE1	Metabolic pathways	-2.6411	0.000495596	K17725	sulfur dioxygenase [EC:1.13.11.18]
MOCS2B,moaE	Metabolic pathways	-2.1164	0.000403267	K03635	molybdopterin synthase catalytic subunit [EC:2.8.1.12]
CYP24A1	Metabolic pathways	-1.174	0.000225195	K07436	vitamin D3 24-hydroxylase [EC:1.14.15.16]
SPR	Metabolic pathways	-2.0643	0.000201478	K00072	sepiapterin reductase [EC:1.1.1.153]
NUDT23	Metabolic pathways	-1.256	0.00020129	K18453	ADP-ribose/FAD diphosphatase [EC:3.6.1.13 3.6.1.18]
sthA,udhA	Metabolic pathways	-1.1645	3.51e-05	K00322	NAD(P) transhydrogenase [EC:1.6.1.1]
bioB	Metabolic pathways	-1.7562	2.5e-05	K01012	biotin synthase [EC:2.8.1.6]
hcp	Metabolic pathways	-4.0744	1.54e-09	K05601	hydroxylamine reductase [EC:1.7.99.1]
ncd2,npd	Metabolic pathways	-3.8115	1.7e-11	K00459	nitronate monooxygenase [EC:1.13.12.16]
atoB	Lysine degradation	-1.4068	0.0407727	K00626	acetyl-CoA C-acetyltransferase [EC:2.3.1.9]
EHMT	Lysine degradation	-1.2702	0.0392124	K11420	euchromatic histone-lysine N-methyltransferase [EC:2.1.1.43]
PLOD1	Lysine degradation	-2.0152	0.0379558	K00473	procollagen-lysine,2-oxoglutarate 5-dioxygenase 1 [EC:1.14.11.4]
LYS1	Lysine degradation	-1.2024	0.0270189	K00290	saccharopine dehydrogenase (NAD+, L-lysine forming) [EC:1.5.1.7]
GCDH,gcdH	Lysine degradation	-1.7408	0.00997634	K00252	glutaryl-CoA dehydrogenase [EC:1.3.8.6]
AASS	Lysine degradation	-2.3817	0.008164	K14157	alpha-aminoadipic semialdehyde synthase [EC:1.5.1.8 1.5.1.9]
AADAT,KAT2	Lysine degradation	-1.803	0.00233211	K00825	kynurenine/2-aminoadipate aminotransferase [EC:2.6.1.7 2.6.1.39]
ECHS1	Lysine degradation	-2.1126	9.02e-06	K07511	enoyl-CoA hydratase [EC:4.2.1.17]
AKR1A1,adh	Glycolysis / Gluconeogenesis	-1.4151	0.0119514	K00002	alcohol dehydrogenase (NADP+) [EC:1.1.1.2]
ALDO	Glycolysis / Gluconeogenesis	-1.8444	7.08e-05	K01623	fructose-bisphosphate aldolase, class I [EC:4.1.2.13]
pfkA,PFK	Glycolysis / Gluconeogenesis	-2.5837	1.45e-06	K00850	6-phosphofructokinase 1 [EC:2.7.1.11]
FASN	Fatty acid metabolism	-1.5904	0.0305494	K00665	fatty acid synthase, animal type [EC:2.3.1.85]
TER,TSC13,CER10	Fatty acid metabolism	-2.8332	0.0102471	K10258	very-long-chain enoyl-CoA reductase [EC:1.3.1.93]
fabD	Fatty acid metabolism	-1.307	0.00064783	K00645	[acyl-carrier-protein] S-malonyltransferase [EC:2.3.1.39]
adhP	Fatty acid degradation	-3.663	0.0357185	K13953	alcohol dehydrogenase, propanol-preferring [EC:1.1.1.1]
frmA,ADH5,adhC	Fatty acid degradation	-1.4526	0.030068	K00121	S-(hydroxymethyl)glutathione dehydrogenase / alcohol dehydrogenase [EC:1.1.1.284 1.1.1.1]
ECI1,DCI	Fatty acid degradation	-1.5237	0.00104889	K13238	Delta3-Delta2-enoyl-CoA isomerase [EC:5.3.3.8]
fdoG,fdhF,fdwA	Carbon metabolism	-1.4749	0.0450579	K00123	formate dehydrogenase major subunit [EC:1.17.1.9]
SDHC,SDH3	Carbon metabolism	-1.1155	0.0353244	K00236	succinate dehydrogenase (ubiquinone) cytochrome b560 subunit
PGLS,pgl,devB	Carbon metabolism	-1.1987	0.00955435	K01057	6-phosphogluconolactonase [EC:3.1.1.31]
G6PD,zwf	Carbon metabolism	-1.0025	0.00917995	K00036	glucose-6-phosphate 1-dehydrogenase [EC:1.1.1.49 1.1.1.363]
gcvT,AMT	Carbon metabolism	-1.2099	0.00591614	K00605	aminomethyltransferase [EC:2.1.2.10]
SDS,SDH,CHA1	Carbon metabolism	-1.131	0.00572007	K17989	L-serine/L-threonine ammonia-lyase [EC:4.3.1.17 4.3.1.19]
AGXT	Carbon metabolism	-1.5012	0.00259834	K00830	alanine-glyoxylate transaminase / serine-glyoxylate transaminase / serine-pyruvate transaminase [EC:2.6.1.44 2.6.1.45 2.6.1.51]
PRK,prkB	Carbon metabolism	-1.0869	0.000989998	K00855	phosphoribulokinase [EC:2.7.1.19]
PGD,gnd,gntZ	Carbon metabolism	-1.2846	0.000673113	K00033	6-phosphogluconate dehydrogenase [EC:1.1.1.44 1.1.1.343]
PLA2G16	Biosynthesis of secondary metabolites	-3.3923	0.04154	K16817	HRAS-like suppressor 3 [EC:3.1.1.32 3.1.1.4]
scrK	Biosynthesis of secondary metabolites	-1.0161	0.0392062	K00847	fructokinase [EC:2.7.1.4]
punA,PNP	Biosynthesis of secondary metabolites	-1.673	0.0291546	K03783	purine-nucleoside phosphorylase [EC:2.4.2.1]
ubiF	Biosynthesis of secondary metabolites	-4.3458	0.0179929	K03184	3-demethoxyubiquinol 3-hydroxylase [EC:1.14.99.60]
UGP2,galU,galF	Biosynthesis of secondary metabolites	-1.1963	0.0143682	K00963	UTP--glucose-1-phosphate uridylyltransferase [EC:2.7.7.9]
ubiE	Biosynthesis of secondary metabolites	-1.2202	0.0126201	K03183	demethylmenaquinone methyltransferase / 2-methoxy-6-polyprenyl-1,4-benzoquinol methylase [EC:2.1.1.163 2.1.1.201]
SMT1,ERG6	Biosynthesis of secondary metabolites	-1.2106	0.0112732	K00559	sterol 24-C-methyltransferase [EC:2.1.1.41]
ERG4	Biosynthesis of secondary metabolites	-1.1314	0.00744426	K00223	Delta24(24(1))-sterol reductase [EC:1.3.1.71]
cruP	Biosynthesis of secondary metabolites	-1.3904	0.00597338	K14606	lycopene cyclase CruP [EC:5.5.1.19]
pmtA	Biosynthesis of secondary metabolites	-1.6589	0.00474902	K00570	phosphatidylethanolamine/phosphatidyl-N-methylethanolamine N-methyltransferase [EC:2.1.1.17 2.1.1.71]
PCME	Biosynthesis of secondary metabolites	-1.6833	0.00240775	K15889	prenylcysteine alpha-carboxyl methylesterase [EC:3.1.1.-]
ribH,RIB4	Biosynthesis of secondary metabolites	-1.3468	0.00218707	K00794	6,7-dimethyl-8-ribityllumazine synthase [EC:2.5.1.78]
idi,IDI	Biosynthesis of secondary metabolites	-1.3575	0.000324158	K01823	isopentenyl-diphosphate Delta-isomerase [EC:5.3.3.2]
PRODH	Biosynthesis of secondary metabolites	-1.3174	0.000281871	K00318	proline dehydrogenase [EC:1.5.-.-]
PCYOX1,FCLY	Biosynthesis of secondary metabolites	-2.0735	0.000251784	K05906	prenylcysteine oxidase / farnesylcysteine lyase [EC:1.8.3.5 1.8.3.6]
DAO,aao	Biosynthesis of secondary metabolites	-1.8135	2.46e-05	K00273	D-amino-acid oxidase [EC:1.4.3.3]
PLD1_2	Biosynthesis of secondary metabolites	-2.0666	5.64e-06	K01115	phospholipase D1/2 [EC:3.1.4.4]
AL1	Biosynthesis of secondary metabolites	-1.6414	1.83e-07	K15745	phytoene desaturase (3,4-didehydrolycopene-forming) [EC:1.3.99.30]
argB	Biosynthesis of secondary metabolites	-1.6501	1.89e-08	K00930	acetylglutamate kinase [EC:2.7.2.8]

## Sheet: Table S7
Table S9: Thalassiosira pseudonana (CCMP 1335) differential expression genes in the enriched pathways in HLHN compare to LLLN treatment.
Gene_ID	Pathways	log2FC	Pvalue	KEGG_ID	KEGG annotation
ARF3	Endocytosis	-2.215	0.0137585	K07938	acetyl-CoA acyltransferase 2 [EC:2.3.1.16]
ARPC1A_B	Endocytosis	-1.6363	0.00125242	K05757	ADP-ribosylation factor 3
ARPC5	Endocytosis	-1.8657	0.00708354	K05754	actin related protein 2/3 complex, subunit 1A/1B
CAPZB	Endocytosis	-2.1592	0.000101191	K10365	actin related protein 2/3 complex, subunit 5
CAV1	Endocytosis	-3.4594	0.000265179	K06278	methylglutaconyl-CoA hydratase [EC:4.2.1.18]
CAV2	Endocytosis	-2.892	0.00203925	K12958	3-methylcrotonyl-CoA carboxylase beta subunit [EC:6.4.1.4]
DAB2	Endocytosis	-4.1085	0.0164273	K12475	acetyl-CoA/propionyl-CoA carboxylase, biotin carboxylase, biotin carboxyl carrier protein [EC:6.4.1.2 6.4.1.3 6.3.4.14]
EHD2	Endocytosis	-4.1167	9.81e-05	K12469	2-oxoisovalerate dehydrogenase E1 component alpha subunit [EC:1.2.4.4]
IGF2R,CD222	Endocytosis	-2.1248	0.000323999	K06564	complement component 1, r subcomponent [EC:3.4.21.41]
PML,TRIM19	Endocytosis	-3.5236	0.0384469	K10054	complement component 3
SH3GL	Endocytosis	-2.4996	0.00911247	K11247	capping protein (actin filament) muscle Z-line, beta
SH3KBP1,CIN85	Endocytosis	-7.0589	0.0479846	K12470	caveolin 1
SNX1_2	Endocytosis	-1.6749	0.00284897	K17917	caveolin 2
C1R	Phagosome	-10.9144	1.32e-10	K01330	disabled homolog 2
C3	Phagosome	-3.3752	0.00908942	K03990	2-oxoisovalerate dehydrogenase E2 component (dihydrolipoyl transacylase) [EC:2.3.1.168]
HGS,HRS,VPS27	Phagosome	-2.3431	0.0428037	K12182	EH domain-containing protein 2
ITGA5,CD49e	Phagosome	-3.9696	7.05e-05	K06484	enoyl-CoA hydratase / long-chain 3-hydroxyacyl-CoA dehydrogenase [EC:4.2.1.17 1.1.1.211]
ITGB1,CD29	Phagosome	-2.1776	2.96e-07	K05719	hepatocyte growth factor-regulated tyrosine kinase substrate
ITGB3,CD61	Phagosome	-7.6912	0.00718072	K06493	insulin-like growth factor 2 receptor
ITGB5	Phagosome	-1.9763	0.00881693	K06588	integrin alpha 5
LAMP1_2,CD107	Phagosome	-2.2224	0.000508396	K06528	integrin beta 1
MHC1	Phagosome	-1.9773	1.01e-08	K06751	integrin beta 3
MRC,CD206,CD280	Phagosome	-2.9498	0.00981964	K06560	integrin beta 5
RAC1	Phagosome	-2.2446	0.0343992	K04392	lysosomal-associated membrane protein 1/2
THBS1	Phagosome	-4.5014	4.83e-18	K16857	major histocompatibility complex, class I
THBS2S	Phagosome	-5.6245	9.08e-10	K04659	malonate-semialdehyde dehydrogenase (acetylating) / methylmalonate-semialdehyde dehydrogenase [EC:1.2.1.18 1.2.1.27]
ACAA2	Valine, leucine and isoleucine degradation	1.9061	0.0440216	K07508	mannose receptor, C type
AUH	Valine, leucine and isoleucine degradation	1.2953	0.00209477	K05607	3-oxoacid CoA-transferase [EC:2.8.3.5]
B	Valine, leucine and isoleucine degradation	2.8932	1.11e-06	K01969	probable transcription factor PML
bccA,pccA	Valine, leucine and isoleucine degradation	3.0446	0.025877	K11263	Ras-related C3 botulinum toxin substrate 1
BCKDHA,bkdA1	Valine, leucine and isoleucine degradation	1.7226	0.0251401	K00166	endophilin-A
DBT,bkdB	Valine, leucine and isoleucine degradation	1.3067	0.0224271	K09699	SH3 domain-containing kinase-binding protein 1
HADHA	Valine, leucine and isoleucine degradation	1.533	0.0450934	K07515	sorting nexin-1/2
mmsA,iolA,ALDH6A1	Valine, leucine and isoleucine degradation	1.5917	0.00210551	K00140	thrombospondin 1
OXCT	Valine, leucine and isoleucine degradation	1.0219	0.0394892	K01027	thrombospondin 2/3/4/5
-

## Sheet: Table S8
Table S10: Thalassiosira punctigera (CCAP 1085/19) differential expression genes in the enriched pathways in HLLN compare to LLLN treatment.
Gene_ID	Pathways	log2FC	Pvalue	KEGG_ID	KEGG annotation
DNAJB11	Protein processing in endoplasmic reticulum	3.8962	0.0134161	K09517	DnaJ homolog subfamily B member 11
DNAJA1	Protein processing in endoplasmic reticulum	4.6756	0.00132535	K09502	DnaJ homolog subfamily A member 1
RBX1,ROC1	Protein processing in endoplasmic reticulum	1.0109	1.02e-06	K03868	RING-box protein 1 [EC:2.3.2.32]
SEC23	Protein processing in endoplasmic reticulum	1.0448	6.5e-08	K14006	protein transport protein SEC23
DNAJB12	Protein processing in endoplasmic reticulum	1.2996	7.77e-09	K09518	DnaJ homolog subfamily B member 12
PDIA3,GRP58	Protein processing in endoplasmic reticulum	2.4542	8.32e-10	K08056	protein disulfide-isomerase A3 [EC:5.3.4.1]
SIL1,SLS1	Protein processing in endoplasmic reticulum	2.7653	1.59e-10	K14001	nucleotide exchange factor SIL1
GANAB	Protein processing in endoplasmic reticulum	1.3279	3.33e-11	K05546	mannosyl-oligosaccharide alpha-1,3-glucosidase [EC:3.2.1.207]
TXNDC5,ERP46	Protein processing in endoplasmic reticulum	1.1166	5.04e-12	K13984	thioredoxin domain-containing protein 5
SEL1,SEL1L	Protein processing in endoplasmic reticulum	1.0277	1.52e-14	K14026	SEL1 protein
SYVN1,HRD1	Protein processing in endoplasmic reticulum	1.6058	1e-15	K10601	E3 ubiquitin-protein ligase synoviolin [EC:2.3.2.27]
NGLY1,PNG1	Protein processing in endoplasmic reticulum	1.2758	1.2e-16	K01456	peptide-N4-(N-acetyl-beta-glucosaminyl)asparagine amidase [EC:3.5.1.52]
CALR	Protein processing in endoplasmic reticulum	1.547	2.01e-23	K08057	calreticulin
HSP20	Protein processing in endoplasmic reticulum	2.154	1.33e-23	K13993	HSP20 family protein
SCJ1	Protein processing in endoplasmic reticulum	2.1238	5.16e-37	K14002	DnaJ-related protein SCJ1
HSP90B,TRA1	Protein processing in endoplasmic reticulum	1.539	3.07e-39	K09487	heat shock protein 90kDa beta
ATPF0B,atpF	Photosynthesis	-1.6992	0.0356373	K02109	F-type H+-transporting ATPase subunit b
ATPF1B,atpD	Photosynthesis	-1.0361	0.0272593	K02112	F-type H+/Na+-transporting ATPase subunit beta [EC:7.1.2.2 7.2.2.1]
psaB	Photosynthesis	-1.0272	0.0125582	K02690	photosystem I P700 chlorophyll a apoprotein A2
ATPF1E,atpC	Photosynthesis	-2.3981	0.00367619	K02114	F-type H+-transporting ATPase subunit epsilon
ATPF0A,atpB	Photosynthesis	-1.7675	0.00250926	K02108	F-type H+-transporting ATPase subunit a
ATPF1A,atpA	Photosynthesis	-1.2102	0.00034361	K02111	F-type H+/Na+-transporting ATPase subunit alpha [EC:7.1.2.2 7.2.2.1]
COX2	Metabolic pathways	-1.7907	0.0480787	K02261	cytochrome c oxidase subunit 2
phnP	Metabolic pathways	1.2686	0.043992	K06167	phosphoribosyl 1,2-cyclic phosphate phosphodiesterase [EC:3.1.4.55]
nos	Metabolic pathways	1.0309	0.0411782	K00491	nitric-oxide synthase, bacterial [EC:1.14.14.47]
pdxA	Metabolic pathways	2.8301	0.0345364	K00097	4-hydroxythreonine-4-phosphate dehydrogenase [EC:1.1.1.262]
calE2	Metabolic pathways	2.1543	0.0284985	K21169	enediyne biosynthesis protein CalE2
pncA	Metabolic pathways	1.1362	0.0207765	K08281	nicotinamidase/pyrazinamidase [EC:3.5.1.19 3.5.1.-]
COX4	Metabolic pathways	-8.1464	0.0204504	K02263	cytochrome c oxidase subunit 4
LDH,ldh	Metabolic pathways	-4.3219	0.0188742	K00016	L-lactate dehydrogenase [EC:1.1.1.27]
HADHA	Metabolic pathways	1.4136	0.0161794	K07515	enoyl-CoA hydratase / long-chain 3-hydroxyacyl-CoA dehydrogenase [EC:4.2.1.17 1.1.1.211]
PLD3_4	Metabolic pathways	-8.9366	0.0100078	K16860	phospholipase D3/4 [EC:3.1.4.4]
ich_Y	Metabolic pathways	1.0149	0.00657862	K14411	RNA-binding protein Musashi
MESO1,ERG25	Metabolic pathways	1.5041	0.00519845	K07750	methylsterol monooxygenase [EC:1.14.18.9]
FKRP	Metabolic pathways	1.0558	0.00447821	K19873	fukutin-related protein [EC:2.7.8.-]
COX1	Metabolic pathways	-1.7105	0.00351919	K02256	cytochrome c oxidase subunit 1 [EC:1.9.3.1]
puo	Metabolic pathways	1.4631	0.00289189	K03343	putrescine oxidase [EC:1.4.3.10]
CYP3A	Metabolic pathways	-1.4565	0.00243502	K07424	cytochrome P450 family 3 subfamily A [EC:1.14.14.1]
xylA	Metabolic pathways	5.7188	0.00185663	K01805	xylose isomerase [EC:5.3.1.5]
dapE	Metabolic pathways	-1.3885	0.00173757	K01439	succinyl-diaminopimelate desuccinylase [EC:3.5.1.18]
adhE	Metabolic pathways	-2.7155	0.00171504	K04072	acetaldehyde dehydrogenase / alcohol dehydrogenase [EC:1.2.1.10 1.1.1.1]
purK	Metabolic pathways	3.585	0.00157208	K01589	5-(carboxyamino)imidazole ribonucleotide synthase [EC:6.3.4.18]
ELO3	Metabolic pathways	1.0071	0.0012605	K10246	fatty acid elongase 3 [EC:2.3.1.199]
AGPHD1	Metabolic pathways	1.3011	0.00067725	K18201	hydroxylysine kinase [EC:2.7.1.81]
AUH	Metabolic pathways	1.2086	0.000564347	K05607	methylglutaconyl-CoA hydratase [EC:4.2.1.18]
pcaC	Metabolic pathways	1.1138	0.000432999	K01607	4-carboxymuconolactone decarboxylase [EC:4.1.1.44]
IPPK	Metabolic pathways	1.4007	0.000367447	K10572	inositol-pentakisphosphate 2-kinase [EC:2.7.1.158]
plsX	Metabolic pathways	2.7309	0.000323496	K03621	phosphate acyltransferase [EC:2.3.1.274]
dhaA	Metabolic pathways	1.0658	0.000298646	K01563	haloalkane dehalogenase [EC:3.8.1.5]
fadE	Metabolic pathways	1.6273	0.000220233	K06445	acyl-CoA dehydrogenase [EC:1.3.99.-]
ribA,RIB1	Metabolic pathways	2.5675	0.00012994	K01497	GTP cyclohydrolase II [EC:3.5.4.25]
AOC3,AOC2,tynA	Metabolic pathways	1.19	0.000125705	K00276	primary-amine oxidase [EC:1.4.3.21]
NMNAT	Metabolic pathways	-1.2471	6.32e-05	K06210	nicotinamide mononucleotide adenylyltransferase [EC:2.7.7.1 2.7.7.18]
TGL4	Metabolic pathways	1.1776	5.56e-05	K14674	TAG lipase / steryl ester hydrolase / phospholipase A2 / LPA acyltransferase [EC:3.1.1.3 3.1.1.13 3.1.1.4 2.3.1.51]
gshA	Metabolic pathways	1.249	4.87e-05	K01919	glutamate--cysteine ligase [EC:6.3.2.2]
argB	Metabolic pathways	-1.0968	4.6e-05	K00930	acetylglutamate kinase [EC:2.7.2.8]
dapC	Metabolic pathways	1.9718	3.84e-05	K14267	N-succinyldiaminopimelate aminotransferase [EC:2.6.1.17]
cbiB,cobD	Metabolic pathways	1.1415	1.87e-05	K02227	adenosylcobinamide-phosphate synthase [EC:6.3.1.10]
cobN	Metabolic pathways	1.3614	1.41e-05	K02230	cobaltochelatase CobN [EC:6.6.1.2]
MCEE,epi	Metabolic pathways	9.6499	1.07e-05	K05606	methylmalonyl-CoA/ethylmalonyl-CoA epimerase [EC:5.1.99.1]
aguA	Metabolic pathways	1.3591	9e-06	K10536	agmatine deiminase [EC:3.5.3.12]
ilvD	Metabolic pathways	1.1284	6.84e-06	K01687	dihydroxy-acid dehydratase [EC:4.2.1.9]
SETMAR	Metabolic pathways	1.0456	3.75e-06	K11433	histone-lysine N-methyltransferase SETMAR [EC:2.1.1.43]
gpmB	Metabolic pathways	1.1341	2.95e-06	K15634	probable phosphoglycerate mutase [EC:5.4.2.12]
paaG	Metabolic pathways	1.5844	2.53e-06	K15866	2-(1,2-epoxy-1,2-dihydrophenyl)acetyl-CoA isomerase [EC:5.3.3.18]
ppdK	Metabolic pathways	1.1294	1.62e-06	K01006	pyruvate, orthophosphate dikinase [EC:2.7.9.1]
bioA	Metabolic pathways	1.5698	1.34e-06	K00833	adenosylmethionine---8-amino-7-oxononanoate aminotransferase [EC:2.6.1.62]
CYP2U1	Metabolic pathways	-1.2168	9.4e-07	K07422	cytochrome P450 family 2 subfamily U polypeptide 1
URA2	Metabolic pathways	-1.0177	4.35e-07	K11541	carbamoyl-phosphate synthase / aspartate carbamoyltransferase [EC:6.3.5.5 2.1.3.2]
PAFAH1B1,LIS1	Metabolic pathways	1.0094	3.4e-07	K16794	platelet-activating factor acetylhydrolase IB subunit alpha
nthA	Metabolic pathways	1.1554	3.14e-07	K01721	nitrile hydratase subunit alpha [EC:4.2.1.84]
queD,ptpS,PTS	Metabolic pathways	1.6521	3.09e-07	K01737	6-pyruvoyltetrahydropterin/6-carboxytetrahydropterin synthase [EC:4.2.3.12 4.1.2.50]
CDO1	Metabolic pathways	1.0036	1.79e-07	K00456	cysteine dioxygenase [EC:1.13.11.20]
miaA,TRIT1	Metabolic pathways	1.2656	1.11e-07	K00791	tRNA dimethylallyltransferase [EC:2.5.1.75]
MDH2	Metabolic pathways	1.4155	1e-07	K00026	malate dehydrogenase [EC:1.1.1.37]
ETHE1	Metabolic pathways	1.5294	7.73e-08	K17725	sulfur dioxygenase [EC:1.13.11.18]
EXTL2	Metabolic pathways	-1.1776	6.19e-08	K02369	alpha-1,4-N-acetylglucosaminyltransferase EXTL2 [EC:2.4.1.223]
NOL,NYC1	Metabolic pathways	1.0853	5.09e-08	K13606	chlorophyll(ide) b reductase [EC:1.1.1.294]
B	Metabolic pathways	-1.3868	4.67e-08	K01969	3-methylcrotonyl-CoA carboxylase beta subunit [EC:6.4.1.4]
MUT	Metabolic pathways	1.6251	3.33e-08	K01847	methylmalonyl-CoA mutase [EC:5.4.99.2]
acyP	Metabolic pathways	1.6213	2.5e-08	K01512	acylphosphatase [EC:3.6.1.7]
ACSS,acs	Metabolic pathways	1.0064	2.15e-08	K01895	acetyl-CoA synthetase [EC:6.2.1.1]
alr	Metabolic pathways	1.5437	6.83e-09	K01775	alanine racemase [EC:5.1.1.1]
APRT,apt	Metabolic pathways	1.8141	5.14e-09	K00759	adenine phosphoribosyltransferase [EC:2.4.2.7]
pcaH	Metabolic pathways	1.1295	4.14e-09	K00449	protocatechuate 3,4-dioxygenase, beta subunit [EC:1.13.11.3]
spuC	Metabolic pathways	2.3818	3.53e-09	K12256	putrescine---pyruvate transaminase [EC:2.6.1.113]
HGD,hmgA	Metabolic pathways	-1.0804	2.65e-09	K00451	homogentisate 1,2-dioxygenase [EC:1.13.11.5]
gabD	Metabolic pathways	1.1555	1.76e-09	K00135	succinate-semialdehyde dehydrogenase / glutarate-semialdehyde dehydrogenase [EC:1.2.1.16 1.2.1.79 1.2.1.20]
pgm	Metabolic pathways	1.2767	1.48e-09	K01835	phosphoglucomutase [EC:5.4.2.2]
hemD,UROS	Metabolic pathways	1.4258	2.47e-10	K01719	uroporphyrinogen-III synthase [EC:4.2.1.75]
speB	Metabolic pathways	1.4135	1.42e-10	K01480	agmatinase [EC:3.5.3.11]
GLDH	Metabolic pathways	1.0555	1.16e-10	K00225	L-galactono-1,4-lactone dehydrogenase [EC:1.3.2.3]
mdpC7	Metabolic pathways	1.8454	5.08e-11	K21188	PLP-dependent transaminase
pyrD	Metabolic pathways	2.8176	4.74e-11	K00226	dihydroorotate dehydrogenase (fumarate) [EC:1.3.98.1]
udh	Metabolic pathways	1.9884	3.8e-11	K18981	uronate dehydrogenase [EC:1.1.1.203]
HMGCR	Metabolic pathways	1.0207	3.22e-11	K00021	hydroxymethylglutaryl-CoA reductase (NADPH) [EC:1.1.1.34]
ALDO	Metabolic pathways	1.166	2.5e-11	K01623	fructose-bisphosphate aldolase, class I [EC:4.1.2.13]
pncB,NAPRT1	Metabolic pathways	1.7415	2.04e-11	K00763	nicotinate phosphoribosyltransferase [EC:6.3.4.21]
rocF,arg	Metabolic pathways	1.4768	1.59e-11	K01476	arginase [EC:3.5.3.1]
MIF	Metabolic pathways	1.8395	1.35e-11	K07253	phenylpyruvate tautomerase [EC:5.3.2.1]
cobC,phpB	Metabolic pathways	1.4914	9.74e-12	K02226	alpha-ribazole phosphatase [EC:3.1.3.73]
HADH	Metabolic pathways	1.3118	9.5e-12	K00022	3-hydroxyacyl-CoA dehydrogenase [EC:1.1.1.35]
INO1,ISYNA1	Metabolic pathways	1.1673	6.35e-12	K01858	myo-inositol-1-phosphate synthase [EC:5.5.1.4]
per,rfbE	Metabolic pathways	3.8738	5.05e-12	K13010	perosamine synthetase [EC:2.6.1.102]
garR,glxR	Metabolic pathways	2.1166	3.77e-12	K00042	2-hydroxy-3-oxopropionate reductase [EC:1.1.1.60]
gltD	Metabolic pathways	1.272	3.77e-12	K00266	glutamate synthase (NADPH) small chain [EC:1.4.1.13]
PTGES3	Metabolic pathways	1.2213	1.54e-12	K15730	cytosolic prostaglandin-E synthase [EC:5.3.99.3]
TMLHE	Metabolic pathways	1.5426	1.53e-12	K00474	trimethyllysine dioxygenase [EC:1.14.11.8]
cobB_cbiA	Metabolic pathways	-1.0082	1.08e-12	K19682	intraflagellar transport protein 46
GOT2	Metabolic pathways	1.5333	8.31e-13	K14455	aspartate aminotransferase, mitochondrial [EC:2.6.1.1]
bglB	Metabolic pathways	1.6565	7.64e-13	K05350	beta-glucosidase [EC:3.2.1.21]
UGP2,galU,galF	Metabolic pathways	1.4313	6.2e-13	K00963	UTP--glucose-1-phosphate uridylyltransferase [EC:2.7.7.9]
LUT5,CYP97A3	Metabolic pathways	1.1373	5.9e-13	K15747	beta-ring hydroxylase [EC:1.14.-.-]
PDE3A	Metabolic pathways	1.8323	4.07e-13	K19021	cGMP-inhibited 3',5'-cyclic phosphodiesterase A [EC:3.1.4.17]
SGPL1,DPL1	Metabolic pathways	1.2336	3.93e-13	K01634	sphinganine-1-phosphate aldolase [EC:4.1.2.27]
panB	Metabolic pathways	1.7655	1.22e-13	K00606	3-methyl-2-oxobutanoate hydroxymethyltransferase [EC:2.1.2.11]
elmMIII	Metabolic pathways	-1.226	1.03e-13	K19569	8-demethyl-8-(2,3-dimethoxy-alpha-L-rhamnosyl)tetracenomycin-C 4'-O-methyltransferase [EC:2.1.1.307]
purD	Metabolic pathways	-1.4907	4.99e-14	K01945	phosphoribosylamine---glycine ligase [EC:6.3.4.13]
USP	Metabolic pathways	1.1209	9.55e-15	K12447	UDP-sugar pyrophosphorylase [EC:2.7.7.64]
SIAT4B	Metabolic pathways	-1.4655	7.87e-15	K03368	beta-galactoside alpha-2,3-sialyltransferase (sialyltransferase 4B) [EC:2.4.99.4]
thiC	Metabolic pathways	1.7666	2.72e-15	K03147	phosphomethylpyrimidine synthase [EC:4.1.99.17]
COQ7	Metabolic pathways	2.1471	1.17e-15	K06134	3-demethoxyubiquinol 3-hydroxylase [EC:1.14.99.60]
SMT1,ERG6	Metabolic pathways	-1.1074	1.86e-16	K00559	sterol 24-C-methyltransferase [EC:2.1.1.41]
aguB	Metabolic pathways	2.5317	1.24e-16	K12251	N-carbamoylputrescine amidase [EC:3.5.1.53]
DAK,TKFC	Metabolic pathways	1.2085	1.06e-16	K00863	triose/dihydroxyacetone kinase / FAD-AMP lyase (cyclizing) [EC:2.7.1.28 2.7.1.29 4.6.1.15]
POMT,pmt	Metabolic pathways	1.1912	4.09e-17	K00728	dolichyl-phosphate-mannose-protein mannosyltransferase [EC:2.4.1.109]
RRM2	Metabolic pathways	1.3987	2.76e-17	K10808	ribonucleoside-diphosphate reductase subunit M2 [EC:1.17.4.1]
thnQ,cmmQ	Metabolic pathways	1.9012	5.07e-18	K18562	2-oxoglutarate-dependent dioxygenase [EC:1.14.20.-]
AASS	Metabolic pathways	1.443	2.2e-18	K14157	alpha-aminoadipic semialdehyde synthase [EC:1.5.1.8 1.5.1.9]
nadA	Metabolic pathways	-1.0802	3.75e-19	K03517	quinolinate synthase [EC:2.5.1.72]
ncd2,npd	Metabolic pathways	2.0144	1.98e-19	K00459	nitronate monooxygenase [EC:1.13.12.16]
CYP21A	Metabolic pathways	1.5958	9e-20	K00513	steroid 21-monooxygenase [EC:1.14.14.16]
GLT1	Metabolic pathways	1.7072	6.23e-20	K00264	glutamate synthase (NADH) [EC:1.4.1.14]
SDHB,SDH2	Metabolic pathways	2.2131	4.7e-20	K00235	succinate dehydrogenase (ubiquinone) iron-sulfur subunit [EC:1.3.5.1]
ADK	Metabolic pathways	-1.534	2.98e-21	K00856	adenosine kinase [EC:2.7.1.20]
PDE6D	Metabolic pathways	3.5484	1.54e-21	K13758	retinal rod rhodopsin-sensitive cGMP 3',5'-cyclic phosphodiesterase subunit delta
upp,UPRT	Metabolic pathways	1.4017	1.22e-21	K00761	uracil phosphoribosyltransferase [EC:2.4.2.9]
ilvC	Metabolic pathways	-1.008	8.6e-22	K00053	ketol-acid reductoisomerase [EC:1.1.1.86]
DGAT1	Metabolic pathways	1.4074	7.18e-22	K11155	diacylglycerol O-acyltransferase 1 [EC:2.3.1.20 2.3.1.75 2.3.1.76]
allD	Metabolic pathways	1.3731	1.77e-22	K00073	ureidoglycolate dehydrogenase (NAD+) [EC:1.1.1.350]
cynS	Metabolic pathways	2.6183	8.01e-23	K01725	cyanate lyase [EC:4.2.1.104]
thrB2	Metabolic pathways	2.788	1.75e-23	K02204	homoserine kinase type II [EC:2.7.1.39]
argC	Metabolic pathways	-1.0844	1.4e-23	K00145	N-acetyl-gamma-glutamyl-phosphate reductase [EC:1.2.1.38]
NNT	Metabolic pathways	1.8223	5e-24	K00323	H+-translocating NAD(P) transhydrogenase [EC:1.6.1.2 7.1.1.1]
TSTA3,fcl	Metabolic pathways	-1.0554	8.22e-25	K02377	GDP-L-fucose synthase [EC:1.1.1.271]
PFKFB2	Metabolic pathways	-1.3163	2.73e-27	K19029	6-phosphofructo-2-kinase / fructose-2,6-biphosphatase 2 [EC:2.7.1.105 3.1.3.46]
gcvT,AMT	Metabolic pathways	1.9699	8.59e-29	K00605	aminomethyltransferase [EC:2.1.2.10]
manB	Metabolic pathways	2.5026	1.18e-30	K01840	phosphomannomutase [EC:5.4.2.8]
PEPCK	Metabolic pathways	2.4445	1.04e-30	K20370	phosphoenolpyruvate carboxykinase (diphosphate) [EC:4.1.1.38]
rutB	Metabolic pathways	2.208	9.78e-31	K09020	ureidoacrylate peracid hydrolase [EC:3.5.1.110]
dapB	Metabolic pathways	-1.6128	5.32e-31	K00215	4-hydroxy-tetrahydrodipicolinate reductase [EC:1.17.1.8]
ispD	Metabolic pathways	2.4405	1.14e-32	K00991	2-C-methyl-D-erythritol 4-phosphate cytidylyltransferase [EC:2.7.7.60]
trpD	Metabolic pathways	2.0333	2.05e-33	K00766	anthranilate phosphoribosyltransferase [EC:2.4.2.18]
glk	Metabolic pathways	1.9354	1.26e-33	K00845	glucokinase [EC:2.7.1.2]
ATS1	Metabolic pathways	-1.5315	7.95e-38	K00630	glycerol-3-phosphate O-acyltransferase [EC:2.3.1.15]
LSC2	Metabolic pathways	2.0294	2.5e-38	K01900	succinyl-CoA synthetase beta subunit [EC:6.2.1.4 6.2.1.5]
cruP	Metabolic pathways	-1.5492	1.17e-39	K14606	lycopene cyclase CruP [EC:5.5.1.19]
phhA,PAH	Metabolic pathways	3.2289	3.2e-41	K00500	phenylalanine-4-hydroxylase [EC:1.14.16.1]
LSC1	Metabolic pathways	2.9621	3.58e-42	K01899	succinyl-CoA synthetase alpha subunit [EC:6.2.1.4 6.2.1.5]
G6PD,zwf	Metabolic pathways	2.1008	7.1e-43	K00036	glucose-6-phosphate 1-dehydrogenase [EC:1.1.1.49 1.1.1.363]
SDHA,SDH1	Metabolic pathways	2.1322	1.24e-48	K00234	succinate dehydrogenase (ubiquinone) flavoprotein subunit [EC:1.3.5.1]
PPOX,hemY	Metabolic pathways	3.0464	8.23e-56	K00231	protoporphyrinogen/coproporphyrinogen III oxidase [EC:1.3.3.4 1.3.3.15]
ECHS1	Metabolic pathways	2.9003	2.26e-62	K07511	enoyl-CoA hydratase [EC:4.2.1.17]
maeB	Metabolic pathways	3.0824	1.07e-104	K00029	malate dehydrogenase (oxaloacetate-decarboxylating)(NADP+) [EC:1.1.1.40]
bccA,pccA	Glyoxylate and dicarboxylate metabolism	-1.3315	0.001284	K11263	acetyl-CoA/propionyl-CoA carboxylase, biotin carboxylase, biotin carboxyl carrier protein [EC:6.4.1.2 6.4.1.3 6.3.4.14]
rbcS	Glyoxylate and dicarboxylate metabolism	-2.6441	3.38e-11	K01602	ribulose-bisphosphate carboxylase small chain [EC:4.1.1.39]
rbcL	Glyoxylate and dicarboxylate metabolism	-2.1928	9.25e-16	K01601	ribulose-bisphosphate carboxylase large chain [EC:4.1.1.39]
PGP,PGLP	Glyoxylate and dicarboxylate metabolism	-1.0839	2.4e-17	K19269	phosphoglycolate phosphatase [EC:3.1.3.18 3.1.3.48]
HAO	Glyoxylate and dicarboxylate metabolism	-1.6167	4.79e-19	K11517	(S)-2-hydroxy-acid oxidase [EC:1.1.3.15]
GRHPR	Glyoxylate and dicarboxylate metabolism	-2.0089	4.07e-27	K00049	glyoxylate/hydroxypyruvate reductase [EC:1.1.1.79 1.1.1.81]

## Sheet: Table S9
Table S11: Thalassiosira punctigera (CCAP 1085/19) differential expression genes in the enriched pathways in HLHN compare to LLLN treatment.
Gene_ID	Pathways	log2FC	Pvalue	KEGG_ID	KEGG annotation
hpxA	Metabolic pathways	7.8662	0.0475256	K16841	allantoin racemase [EC:5.1.99.3]
algD	Metabolic pathways	7.9849	0.046422	K00066	GDP-mannose 6-dehydrogenase [EC:1.1.1.132]
pdxH,PNPO	Metabolic pathways	8.5051	0.0432758	K00275	pyridoxamine 5'-phosphate oxidase [EC:1.4.3.5]
cysM	Metabolic pathways	2.4035	0.0425802	K12339	S-sulfo-L-cysteine synthase (O-acetyl-L-serine-dependent) [EC:2.5.1.144]
suyA	Metabolic pathways	4.273	0.0423816	K16845	(2R)-sulfolactate sulfo-lyase subunit alpha [EC:4.4.1.24]
gmhA,lpcA	Metabolic pathways	8.5051	0.0411574	K03271	D-sedoheptulose 7-phosphate isomerase [EC:5.3.1.28]
mtlD	Metabolic pathways	9.2527	0.0390247	K00009	mannitol-1-phosphate 5-dehydrogenase [EC:1.1.1.17]
pncA	Metabolic pathways	1.0804	0.0388142	K08281	nicotinamidase/pyrazinamidase [EC:3.5.1.19 3.5.1.-]
deoC,DERA	Metabolic pathways	9.2992	0.0351034	K01619	deoxyribose-phosphate aldolase [EC:4.1.2.4]
cbiD	Metabolic pathways	8.8138	0.0323597	K02188	cobalt-precorrin-5B (C1)-methyltransferase [EC:2.1.1.195]
ATPF1D,atpH	Metabolic pathways	2.2066	0.0310883	K02113	F-type H+-transporting ATPase subunit delta
K09949	Metabolic pathways	8.2288	0.0272481	K09949	uncharacterized protein
nuoM	Metabolic pathways	9.0407	0.0256026	K00342	NADH-quinone oxidoreductase subunit M [EC:7.1.1.2]
pyrE	Metabolic pathways	3.1155	0.0238875	K00762	orotate phosphoribosyltransferase [EC:2.4.2.10]
nuoD	Metabolic pathways	9.0131	0.0231202	K00333	NADH-quinone oxidoreductase subunit D [EC:7.1.1.2]
FKRP	Metabolic pathways	1.0614	0.0206288	K19873	fukutin-related protein [EC:2.7.8.-]
glmU	Metabolic pathways	3.2698	0.0203381	K04042	bifunctional UDP-N-acetylglucosamine pyrophosphorylase / Glucosamine-1-phosphate N-acetyltransferase [EC:2.7.7.23 2.3.1.157]
hsaB	Metabolic pathways	8.5699	0.0203049	K16048	3-hydroxy-9,10-secoandrosta-1,3,5(10)-triene-9,17-dione monooxygenase reductase component [EC:1.5.1.-]
mrcA	Metabolic pathways	8.5825	0.0199183	K05366	penicillin-binding protein 1A [EC:2.4.1.129 3.4.16.4]
coxD,ctaF	Metabolic pathways	8.9169	0.0197828	K02277	cytochrome c oxidase subunit IV [EC:1.9.3.1]
QCR8,UQCRQ	Metabolic pathways	8.2605	0.018917	K00418	ubiquinol-cytochrome c reductase subunit 8
carB,CPA2	Metabolic pathways	8.6912	0.0185815	K01955	carbamoyl-phosphate synthase large subunit [EC:6.3.5.5]
psaC	Metabolic pathways	1.4779	0.01786	K02691	photosystem I subunit VII
SCP2,SCPX	Metabolic pathways	3.3517	0.0172211	K08764	sterol carrier protein 2 [EC:2.3.1.176]
phoA,phoB	Metabolic pathways	1.2257	0.0163495	K01077	alkaline phosphatase [EC:3.1.3.1]
cmk	Metabolic pathways	3.7776	0.015557	K00945	CMP/dCMP kinase [EC:2.7.4.25]
SULT1E1,STE	Metabolic pathways	1.1542	0.0150745	K01016	estrone sulfotransferase [EC:2.8.2.4]
glmM	Metabolic pathways	8.4512	0.0141867	K03431	phosphoglucosamine mutase [EC:5.4.2.10]
ACADL	Metabolic pathways	3.5607	0.0135308	K00255	long-chain-acyl-CoA dehydrogenase [EC:1.3.8.8]
ectD	Metabolic pathways	2.2567	0.0133269	K10674	ectoine hydroxylase [EC:1.14.11.55]
ATPF1B,atpD	Metabolic pathways	1.4316	0.0129573	K02112	F-type H+/Na+-transporting ATPase subunit beta [EC:7.1.2.2 7.2.2.1]
nuoE	Metabolic pathways	8.7922	0.0127367	K00334	NADH-quinone oxidoreductase subunit E [EC:7.1.1.2]
COX1	Metabolic pathways	3.1604	0.0120656	K02256	cytochrome c oxidase subunit 1 [EC:1.9.3.1]
napA	Metabolic pathways	9.2839	0.0115485	K02567	periplasmic nitrate reductase NapA [EC:1.7.99.-]
nuoN	Metabolic pathways	5.0444	0.011232	K00343	NADH-quinone oxidoreductase subunit N [EC:7.1.1.2]
fabA	Metabolic pathways	3.0131	0.0107818	K01716	3-hydroxyacyl-[acyl-carrier protein] dehydratase / trans-2-decenoyl-[acyl-carrier protein] isomerase [EC:4.2.1.59 5.3.3.14]
puo	Metabolic pathways	1.5865	0.00953725	K03343	putrescine oxidase [EC:1.4.3.10]
ccoN	Metabolic pathways	4.5236	0.0091273	K00404	cytochrome c oxidase cbb3-type subunit I [EC:1.9.3.1]
nuoC	Metabolic pathways	9.4164	0.00827246	K00332	NADH-quinone oxidoreductase subunit C [EC:7.1.1.2]
suyB	Metabolic pathways	5.0589	0.00801768	K16846	(2R)-sulfolactate sulfo-lyase subunit beta [EC:4.4.1.24]
petB	Metabolic pathways	1.6178	0.00793051	K02635	cytochrome b6
petD	Metabolic pathways	2.2828	0.00770687	K02637	cytochrome b6-f complex subunit 4
gshA,ybdK	Metabolic pathways	8.5949	0.00732739	K06048	glutamate---cysteine ligase / carboxylate-amine ligase [EC:6.3.2.2 6.3.-.-]
coxB,ctaC	Metabolic pathways	3.7231	0.0073156	K02275	cytochrome c oxidase subunit II [EC:1.9.3.1]
lpxA	Metabolic pathways	2.6752	0.00723608	K00677	UDP-N-acetylglucosamine acyltransferase [EC:2.3.1.129]
mraY	Metabolic pathways	9.5443	0.00704481	K01000	phospho-N-acetylmuramoyl-pentapeptide-transferase [EC:2.7.8.13]
cpdA	Metabolic pathways	2.3787	0.00690928	K03651	3',5'-cyclic-AMP phosphodiesterase [EC:3.1.4.53]
psbV	Metabolic pathways	1.7311	0.00673428	K02720	photosystem II cytochrome c550
pcaC	Metabolic pathways	1.023	0.00573355	K01607	4-carboxymuconolactone decarboxylase [EC:4.1.1.44]
mtaP,MTAP	Metabolic pathways	3.3027	0.005607	K00772	5'-methylthioadenosine phosphorylase [EC:2.4.2.28]
fadE	Metabolic pathways	1.4269	0.00509905	K06445	acyl-CoA dehydrogenase [EC:1.3.99.-]
ATPF0B,atpF	Metabolic pathways	2.0914	0.00455591	K02109	F-type H+-transporting ATPase subunit b
nuoJ	Metabolic pathways	9.112	0.00393744	K00339	NADH-quinone oxidoreductase subunit J [EC:7.1.1.2]
IPPK	Metabolic pathways	1.3382	0.00385513	K10572	inositol-pentakisphosphate 2-kinase [EC:2.7.1.158]
nuoF	Metabolic pathways	8.9169	0.00360924	K00335	NADH-quinone oxidoreductase subunit F [EC:7.1.1.2]
bioC	Metabolic pathways	8.9069	0.00308718	K02169	malonyl-CoA O-methyltransferase [EC:2.1.1.197]
A,nrdA,nrdE	Metabolic pathways	4.4354	0.00301498	K00525	ribonucleoside-diphosphate reductase alpha chain [EC:1.17.4.1]
nuoA	Metabolic pathways	9.7426	0.00277749	K00330	NADH-quinone oxidoreductase subunit A [EC:7.1.1.2]
nuoG	Metabolic pathways	2.8074	0.00271323	K00336	NADH-quinone oxidoreductase subunit G [EC:7.1.1.2]
psbD	Metabolic pathways	1.0758	0.00265889	K02706	photosystem II P680 reaction center D2 protein [EC:1.10.3.9]
PNPLA2,ATGL	Metabolic pathways	1.6598	0.00261365	K16816	patatin-like phospholipase domain-containing protein 2 [EC:3.1.1.3]
lpxC	Metabolic pathways	4.5236	0.00247951	K02535	UDP-3-O-[3-hydroxymyristoyl] N-acetylglucosamine deacetylase [EC:3.5.1.108]
petE	Metabolic pathways	4.8908	0.00212049	K02638	plastocyanin
cobS	Metabolic pathways	4.5723	0.00202922	K09882	cobaltochelatase CobS [EC:6.6.1.2]
cbiX	Metabolic pathways	9.2992	0.0018646	K03795	sirohydrochlorin cobaltochelatase [EC:4.99.1.3]
ppx_gppA	Metabolic pathways	4.7188	0.001822	#N/A	#N/A
carA,CPA1	Metabolic pathways	4.2224	0.00181959	K01956	carbamoyl-phosphate synthase small subunit [EC:6.3.5.5]
ND4	Metabolic pathways	4.0418	0.00132975	K03881	NADH-ubiquinone oxidoreductase chain 4 [EC:7.1.1.2]
phnP	Metabolic pathways	2.1593	0.00114799	K06167	phosphoribosyl 1,2-cyclic phosphate phosphodiesterase [EC:3.1.4.55]
murA	Metabolic pathways	9.3369	0.000843843	K00790	UDP-N-acetylglucosamine 1-carboxyvinyltransferase [EC:2.5.1.7]
metZ	Metabolic pathways	5.4919	0.000644382	K10764	O-succinylhomoserine sulfhydrylase [EC:2.5.1.-]
paaG	Metabolic pathways	1.4175	0.000557017	K15866	2-(1,2-epoxy-1,2-dihydrophenyl)acetyl-CoA isomerase [EC:5.3.3.18]
nuoH	Metabolic pathways	9.697	0.000531964	K00337	NADH-quinone oxidoreductase subunit H [EC:7.1.1.2]
aguA	Metabolic pathways	1.2898	0.000338602	K10536	agmatine deiminase [EC:3.5.3.12]
spuC	Metabolic pathways	1.6777	0.000307299	K12256	putrescine---pyruvate transaminase [EC:2.6.1.113]
cobP,cobU	Metabolic pathways	1.4944	0.000208695	K02231	adenosylcobinamide kinase / adenosylcobinamide-phosphate guanylyltransferase [EC:2.7.1.156 2.7.7.62]
CYP2E1	Metabolic pathways	10.1464	0.000195091	K07415	cytochrome P450 family 2 subfamily E polypeptide 1 [EC:1.14.13.-]
ATPeF0A,MTATP6,ATP6	Metabolic pathways	3.8202	0.000156742	K02126	F-type H+-transporting ATPase subunit a
pntB	Metabolic pathways	9.5571	0.000149612	K00325	H+-translocating NAD(P) transhydrogenase subunit beta [EC:1.6.1.2 7.1.1.1]
psaA	Metabolic pathways	1.4975	0.000121334	K02689	photosystem I P700 chlorophyll a apoprotein A1
xylA	Metabolic pathways	6.7638	7.98e-05	K01805	xylose isomerase [EC:5.3.1.5]
nuoL	Metabolic pathways	10.0768	6.05e-05	K00341	NADH-quinone oxidoreductase subunit L [EC:7.1.1.2]
ATPF0C,atpE	Metabolic pathways	2.9386	5.6e-05	K02110	F-type H+-transporting ATPase subunit c
murI	Metabolic pathways	6.7857	5.22e-05	K01776	glutamate racemase [EC:5.1.1.3]
gshA	Metabolic pathways	1.4487	4.63e-05	K01919	glutamate--cysteine ligase [EC:6.3.2.2]
rhlI,phzI,solI,cepI,tofI	Metabolic pathways	4.6776	3.79e-05	K13061	acyl homoserine lactone synthase [EC:2.3.1.184]
wecB	Metabolic pathways	9.9513	3.12e-05	K01791	UDP-N-acetylglucosamine 2-epimerase (non-hydrolysing) [EC:5.1.3.14]
OST1,RPN1	Metabolic pathways	6.7901	2.76e-05	K12666	oligosaccharyltransferase complex subunit alpha (ribophorin I)
thiG	Metabolic pathways	2.1605	2.54e-05	K03149	thiazole synthase [EC:2.8.1.10]
dcd	Metabolic pathways	5.2637	2.22e-05	K01494	dCTP deaminase [EC:3.5.4.13]
CYTB,petB	Metabolic pathways	3.9579	1.18e-05	K00412	ubiquinol-cytochrome c reductase cytochrome b subunit
cobN	Metabolic pathways	1.5564	4.9e-06	K02230	cobaltochelatase CobN [EC:6.6.1.2]
folB	Metabolic pathways	3.7049	3.9e-06	K01633	7,8-dihydroneopterin aldolase/epimerase/oxygenase [EC:4.1.2.25 5.1.99.8 1.13.11.81]
HPSE	Metabolic pathways	1.7988	2.25e-06	K07964	heparanase [EC:3.2.1.166]
ATPeV0E,ATP6H	Metabolic pathways	1.0022	1.5e-06	K02153	V-type H+-transporting ATPase subunit e
COX3	Metabolic pathways	4.9449	5.84e-07	K02262	cytochrome c oxidase subunit 3
XYL4	Metabolic pathways	1.1043	4.16e-07	K15920	xylan 1,4-beta-xylosidase [EC:3.2.1.37]
dapD	Metabolic pathways	5.0732	3.01e-07	K00674	2,3,4,5-tetrahydropyridine-2,6-dicarboxylate N-succinyltransferase [EC:2.3.1.117]
SGPL1,DPL1	Metabolic pathways	1.0028	1.41e-07	K01634	sphinganine-1-phosphate aldolase [EC:4.1.2.27]
queD,ptpS,PTS	Metabolic pathways	1.9709	1.01e-07	K01737	6-pyruvoyltetrahydropterin/6-carboxytetrahydropterin synthase [EC:4.2.3.12 4.1.2.50]
galK	Metabolic pathways	1.0919	2e-08	K00849	galactokinase [EC:2.7.1.6]
nagA,AMDHD2	Metabolic pathways	1.0388	1.34e-08	K01443	N-acetylglucosamine-6-phosphate deacetylase [EC:3.5.1.25]
hutI,AMDHD1	Metabolic pathways	10.9586	7.75e-09	K01468	imidazolonepropionase [EC:3.5.2.7]
dapC	Metabolic pathways	2.4334	7.27e-09	K14267	N-succinyldiaminopimelate aminotransferase [EC:2.6.1.17]
SETMAR	Metabolic pathways	1.3828	6.76e-09	K11433	histone-lysine N-methyltransferase SETMAR [EC:2.1.1.43]
ARSA	Metabolic pathways	1.2894	6.73e-09	K01134	arylsulfatase A [EC:3.1.6.8]
folK	Metabolic pathways	4.3487	2.99e-09	K00950	2-amino-4-hydroxy-6-hydroxymethyldihydropteridine diphosphokinase [EC:2.7.6.3]
bioA	Metabolic pathways	2.1065	1.33e-09	K00833	adenosylmethionine---8-amino-7-oxononanoate aminotransferase [EC:2.6.1.62]
CYP21A	Metabolic pathways	1.0427	7.22e-10	K00513	steroid 21-monooxygenase [EC:1.14.14.16]
APRT,apt	Metabolic pathways	1.9256	5.39e-10	K00759	adenine phosphoribosyltransferase [EC:2.4.2.7]
NADSYN1,QNS1,nadE	Metabolic pathways	1.4559	4.91e-10	K01950	NAD+ synthase (glutamine-hydrolysing) [EC:6.3.5.1]
TMLHE	Metabolic pathways	1.525	2.54e-10	K00474	trimethyllysine dioxygenase [EC:1.14.11.8]
udh	Metabolic pathways	2.2229	3.43e-12	K18981	uronate dehydrogenase [EC:1.1.1.203]
PAFAH1B1,LIS1	Metabolic pathways	1.4062	2.2e-12	K16794	platelet-activating factor acetylhydrolase IB subunit alpha
acyP	Metabolic pathways	2.2997	1.88e-12	K01512	acylphosphatase [EC:3.6.1.7]
ald	Metabolic pathways	3.9537	1.46e-13	K00259	alanine dehydrogenase [EC:1.4.1.1]
pncB,NAPRT1	Metabolic pathways	1.9641	8.62e-14	K00763	nicotinate phosphoribosyltransferase [EC:6.3.4.21]
GANAB	Metabolic pathways	1.586	1.39e-14	K05546	mannosyl-oligosaccharide alpha-1,3-glucosidase [EC:3.2.1.207]
nthA	Metabolic pathways	1.7144	7.02e-15	K01721	nitrile hydratase subunit alpha [EC:4.2.1.84]
MIF	Metabolic pathways	2.409	1.48e-15	K07253	phenylpyruvate tautomerase [EC:5.3.2.1]
GSR,gor	Metabolic pathways	1.0999	2.48e-16	K00383	glutathione reductase (NADPH) [EC:1.8.1.7]
alr	Metabolic pathways	2.2139	9.23e-17	K01775	alanine racemase [EC:5.1.1.1]
speB	Metabolic pathways	1.4473	6.48e-17	K01480	agmatinase [EC:3.5.3.11]
PTGES3	Metabolic pathways	1.7822	5.41e-17	K15730	cytosolic prostaglandin-E synthase [EC:5.3.99.3]
dhaA	Metabolic pathways	2.4193	3.08e-17	K01563	haloalkane dehalogenase [EC:3.8.1.5]
RRM2	Metabolic pathways	1.4189	2.06e-17	K10808	ribonucleoside-diphosphate reductase subunit M2 [EC:1.17.4.1]
ETHE1	Metabolic pathways	2.2316	1.13e-17	K17725	sulfur dioxygenase [EC:1.13.11.18]
MTFMT,fmt	Metabolic pathways	1.6868	4.52e-19	K00604	methionyl-tRNA formyltransferase [EC:2.1.2.9]
thiC	Metabolic pathways	2.1194	4.44e-19	K03147	phosphomethylpyrimidine synthase [EC:4.1.99.17]
garR,glxR	Metabolic pathways	2.8552	3.03e-19	K00042	2-hydroxy-3-oxopropionate reductase [EC:1.1.1.60]
PEPCK	Metabolic pathways	2.2926	4.23e-20	K20370	phosphoenolpyruvate carboxykinase (diphosphate) [EC:4.1.1.38]
PIGS	Metabolic pathways	2.1348	2.03e-20	K05291	phosphatidylinositol glycan, class S
rutB	Metabolic pathways	1.894	8.02e-21	K09020	ureidoacrylate peracid hydrolase [EC:3.5.1.110]
pdxA	Metabolic pathways	7.1599	4.71e-21	K00097	4-hydroxythreonine-4-phosphate dehydrogenase [EC:1.1.1.262]
ncd2,npd	Metabolic pathways	2.3744	2.49e-21	K00459	nitronate monooxygenase [EC:1.13.12.16]
xylB,XYLB	Metabolic pathways	1.1705	8.38e-22	K00854	xylulokinase [EC:2.7.1.17]
pyrD	Metabolic pathways	4.352	2.44e-23	K00226	dihydroorotate dehydrogenase (fumarate) [EC:1.3.98.1]
cynS	Metabolic pathways	2.8981	6.13e-24	K01725	cyanate lyase [EC:4.2.1.104]
allD	Metabolic pathways	1.651	1.09e-25	K00073	ureidoglycolate dehydrogenase (NAD+) [EC:1.1.1.350]
upp,UPRT	Metabolic pathways	1.6013	2.18e-26	K00761	uracil phosphoribosyltransferase [EC:2.4.2.9]
per,rfbE	Metabolic pathways	5.6959	2e-26	K13010	perosamine synthetase [EC:2.6.1.102]
ABA3	Metabolic pathways	2.1405	4.25e-30	K15631	molybdenum cofactor sulfurtransferase [EC:2.8.1.9]
NNT	Metabolic pathways	2.475	2.15e-35	K00323	H+-translocating NAD(P) transhydrogenase [EC:1.6.1.2 7.1.1.1]
DGAT1	Metabolic pathways	1.9526	4.88e-44	K11155	diacylglycerol O-acyltransferase 1 [EC:2.3.1.20 2.3.1.75 2.3.1.76]
phhA,PAH	Metabolic pathways	3.3167	5.58e-48	K00500	phenylalanine-4-hydroxylase [EC:1.14.16.1]
aguB	Metabolic pathways	3.8912	3.5e-48	K12251	N-carbamoylputrescine amidase [EC:3.5.1.53]
POMT,pmt	Metabolic pathways	1.795	1.19e-51	K00728	dolichyl-phosphate-mannose-protein mannosyltransferase [EC:2.4.1.109]
PDE6D	Metabolic pathways	5.022	6.72e-54	K13758	retinal rod rhodopsin-sensitive cGMP 3',5'-cyclic phosphodiesterase subunit delta
cobC,phpB	Metabolic pathways	2.2427	4.27e-56	K02226	alpha-ribazole phosphatase [EC:3.1.3.73]
bccA,pccA	Glyoxylate and dicarboxylate metabolism	-1.2448	0.0185855	K11263	acetyl-CoA/propionyl-CoA carboxylase, biotin carboxylase, biotin carboxyl carrier protein [EC:6.4.1.2 6.4.1.3 6.3.4.14]
AAE3	Glyoxylate and dicarboxylate metabolism	-1.0823	2.83e-05	K22133	oxalate---CoA ligase [EC:6.2.1.8]
HAO	Glyoxylate and dicarboxylate metabolism	-1.6479	1.3e-13	K11517	(S)-2-hydroxy-acid oxidase [EC:1.1.3.15]
glnA,GLUL	Glyoxylate and dicarboxylate metabolism	-1.0484	1.25e-16	K01915	glutamine synthetase [EC:6.3.1.2]
PGP,PGLP	Glyoxylate and dicarboxylate metabolism	-1.3157	6.2e-30	K19269	phosphoglycolate phosphatase [EC:3.1.3.18 3.1.3.48]
GRHPR	Glyoxylate and dicarboxylate metabolism	-2.1229	8.99e-36	K00049	glyoxylate/hydroxypyruvate reductase [EC:1.1.1.79 1.1.1.81]
sdhB,frdB	Citrate cycle (TCA cycle)	8.5571	0.0401614	K00240	succinate dehydrogenase / fumarate reductase, iron-sulfur subunit [EC:1.3.5.1 1.3.5.4]
sdhA,frdA	Citrate cycle (TCA cycle)	2.964	0.0151838	K00239	succinate dehydrogenase / fumarate reductase, flavoprotein subunit [EC:1.3.5.1 1.3.5.4]
mqo	Citrate cycle (TCA cycle)	4.8413	0.0103523	K00116	malate dehydrogenase (quinone) [EC:1.1.5.4]
sucC	Citrate cycle (TCA cycle)	3.0569	0.0077072	K01903	succinyl-CoA synthetase beta subunit [EC:6.2.1.5]
mdh	Citrate cycle (TCA cycle)	7.802	0.00118653	K00024	malate dehydrogenase [EC:1.1.1.37]
sdhC,frdC	Citrate cycle (TCA cycle)	9.0945	0.000974169	K00241	succinate dehydrogenase / fumarate reductase, cytochrome b subunit
ACO,acnA	Citrate cycle (TCA cycle)	5.3202	0.000886828	K01681	aconitate hydratase [EC:4.2.1.3]
sucD	Citrate cycle (TCA cycle)	3.4225	0.000154759	K01902	succinyl-CoA synthetase alpha subunit [EC:6.2.1.5]
CS,gltA	Citrate cycle (TCA cycle)	1.1588	1.14e-05	K01647	citrate synthase [EC:2.3.3.1]
aceE	Citrate cycle (TCA cycle)	5.03	9.08e-08	K00163	pyruvate dehydrogenase E1 component [EC:1.2.4.1]
MDH2	Citrate cycle (TCA cycle)	2.654	1.11e-14	K00026	malate dehydrogenase [EC:1.1.1.37]
SDHB,SDH2	Citrate cycle (TCA cycle)	2.9547	1.1e-25	K00235	succinate dehydrogenase (ubiquinone) iron-sulfur subunit [EC:1.3.5.1]
SDHA,SDH1	Citrate cycle (TCA cycle)	2.29	2.01e-47	K00234	succinate dehydrogenase (ubiquinone) flavoprotein subunit [EC:1.3.5.1]
LSC2	Citrate cycle (TCA cycle)	2.5061	4.31e-59	K01900	succinyl-CoA synthetase beta subunit [EC:6.2.1.4 6.2.1.5]
LSC1	Citrate cycle (TCA cycle)	3.6526	5.63e-63	K01899	succinyl-CoA synthetase alpha subunit [EC:6.2.1.4 6.2.1.5]
fdoG,fdhF,fdwA	Carbon metabolism	2.4824	0.0311535	K00123	formate dehydrogenase major subunit [EC:1.17.1.9]
MCEE,epi	Carbon metabolism	8.4649	0.0161483	K05606	methylmalonyl-CoA/ethylmalonyl-CoA epimerase [EC:5.1.99.1]
sdaA,sdaB,tdcG	Carbon metabolism	8.5825	0.00701657	K01752	L-serine dehydratase [EC:4.3.1.17]
rpiB	Carbon metabolism	8.7704	0.00608103	K01808	ribose 5-phosphate isomerase B [EC:5.3.1.6]
ppdK	Carbon metabolism	1.1048	8.28e-06	K01006	pyruvate, orthophosphate dikinase [EC:2.7.9.1]
GLUD1_2,gdhA	Carbon metabolism	10.4094	2e-06	K00261	glutamate dehydrogenase (NAD(P)+) [EC:1.4.1.3]
MUT	Carbon metabolism	1.6927	6.91e-07	K01847	methylmalonyl-CoA mutase [EC:5.4.99.2]
GOT2	Carbon metabolism	1.1778	2.48e-08	K14455	aspartate aminotransferase, mitochondrial [EC:2.6.1.1]
ACSS,acs	Carbon metabolism	1.4816	1.63e-09	K01895	acetyl-CoA synthetase [EC:6.2.1.1]
PGD,gnd,gntZ	Carbon metabolism	1.2245	2.02e-12	K00033	6-phosphogluconate dehydrogenase [EC:1.1.1.44 1.1.1.343]
aceA	Carbon metabolism	1.0436	1.19e-12	K01637	isocitrate lyase [EC:4.1.3.1]
gpmB	Carbon metabolism	1.5633	1.33e-16	K15634	probable phosphoglycerate mutase [EC:5.4.2.12]
ALDO	Carbon metabolism	1.8035	2.41e-18	K01623	fructose-bisphosphate aldolase, class I [EC:4.1.2.13]
gcvT,AMT	Carbon metabolism	2.1726	1.05e-26	K00605	aminomethyltransferase [EC:2.1.2.10]
DAK,TKFC	Carbon metabolism	1.5755	3.72e-32	K00863	triose/dihydroxyacetone kinase / FAD-AMP lyase (cyclizing) [EC:2.7.1.28 2.7.1.29 4.6.1.15]
glk	Carbon metabolism	1.9693	9.03e-55	K00845	glucokinase [EC:2.7.1.2]
G6PD,zwf	Carbon metabolism	2.1201	5.12e-78	K00036	glucose-6-phosphate 1-dehydrogenase [EC:1.1.1.49 1.1.1.363]
maeB	Carbon metabolism	3.6845	1.93e-115	K00029	malate dehydrogenase (oxaloacetate-decarboxylating)(NADP+) [EC:1.1.1.40]
B,scoB	Butanoate metabolism	8.9658	0.0223387	K01029	3-oxoacid CoA-transferase subunit B [EC:2.8.3.5]
A,scoA	Butanoate metabolism	8.5699	0.0165577	K01028	3-oxoacid CoA-transferase subunit A [EC:2.8.3.5]
phaZ	Butanoate metabolism	5.1497	0.0110992	K05973	poly(3-hydroxybutyrate) depolymerase [EC:3.1.1.75]
HADHA	Butanoate metabolism	1.7714	0.00322955	K07515	enoyl-CoA hydratase / long-chain 3-hydroxyacyl-CoA dehydrogenase [EC:4.2.1.17 1.1.1.211]
fadJ	Butanoate metabolism	4.6284	0.00092903	K01782	3-hydroxyacyl-CoA dehydrogenase / enoyl-CoA hydratase / 3-hydroxybutyryl-CoA epimerase [EC:1.1.1.35 4.2.1.17 5.1.2.3]
atoB	Butanoate metabolism	1.0035	0.00027576	K00626	acetyl-CoA C-acetyltransferase [EC:2.3.1.9]
bdh	Butanoate metabolism	1.114	8.36e-05	K00019	3-hydroxybutyrate dehydrogenase [EC:1.1.1.30]
phbB	Butanoate metabolism	10.1293	6.47e-06	K00023	acetoacetyl-CoA reductase [EC:1.1.1.36]
puuE	Butanoate metabolism	1.4146	5.27e-06	K00823	4-aminobutyrate aminotransferase [EC:2.6.1.19]
phbC,phaC	Butanoate metabolism	3.8237	5.71e-07	K03821	polyhydroxyalkanoate synthase subunit PhaC [EC:2.3.1.-]
butA,budC	Butanoate metabolism	2.3276	1.75e-11	K03366	meso-butanediol dehydrogenase / (S,S)-butanediol dehydrogenase / diacetyl reductase [EC:1.1.1.- 1.1.1.76 1.1.1.304]
ACADS,bcd	Butanoate metabolism	1.0881	5.81e-13	K00248	butyryl-CoA dehydrogenase [EC:1.3.8.1]
HADH	Butanoate metabolism	1.3618	8.89e-16	K00022	3-hydroxyacyl-CoA dehydrogenase [EC:1.1.1.35]
gabD	Butanoate metabolism	1.6091	1.1e-16	K00135	succinate-semialdehyde dehydrogenase / glutarate-semialdehyde dehydrogenase [EC:1.2.1.16 1.2.1.79 1.2.1.20]
ECHS1	Butanoate metabolism	3.4759	2.23e-84	K07511	enoyl-CoA hydratase [EC:4.2.1.17]
ribA,RIB1	Biosynthesis of secondary metabolites	1.8276	0.0388253	K01497	GTP cyclohydrolase II [EC:3.5.4.25]
pmm_pgm	Biosynthesis of secondary metabolites	8.0407	0.0321867	#N/A	#N/A
eryA	Biosynthesis of secondary metabolites	4.9386	0.0313036	K10817	6-deoxyerythronolide-B synthase [EC:2.3.1.94]
hemN,hemZ	Biosynthesis of secondary metabolites	8.2916	0.0307513	K02495	oxygen-independent coproporphyrinogen III oxidase [EC:1.3.98.3]
K08973	Biosynthesis of secondary metabolites	4.4811	0.0260763	K08973	putative membrane protein
malZ	Biosynthesis of secondary metabolites	8.2605	0.0257498	K01187	alpha-glucosidase [EC:3.2.1.20]
nos	Biosynthesis of secondary metabolites	1.3042	0.0240717	K00491	nitric-oxide synthase, bacterial [EC:1.14.14.47]
yrfG	Biosynthesis of secondary metabolites	1.9154	0.022408	K20881	5'-nucleotidase [EC:3.1.3.5]
pheA2	Biosynthesis of secondary metabolites	4.6724	0.0214458	K04518	prephenate dehydratase [EC:4.2.1.51]
hisF	Biosynthesis of secondary metabolites	8.8867	0.0211974	K02500	imidazole glycerol-phosphate synthase subunit HisF [EC:4.3.2.10]
xanB2	Biosynthesis of secondary metabolites	3.9696	0.0201208	K18240	chorismate lyase / 3-hydroxybenzoate synthase [EC:4.1.3.40 4.1.3.45]
BHMT	Biosynthesis of secondary metabolites	5.2854	0.0162396	K00544	betaine-homocysteine S-methyltransferase [EC:2.1.1.5]
ubiH	Biosynthesis of secondary metabolites	4.6503	0.0131776	K03185	2-octaprenyl-6-methoxyphenol hydroxylase [EC:1.14.13.-]
DDC,TDC	Biosynthesis of secondary metabolites	9.2368	0.0126956	K01593	aromatic-L-amino-acid/L-tryptophan decarboxylase [EC:4.1.1.28 4.1.1.105]
trpA	Biosynthesis of secondary metabolites	8.6318	0.0115114	K01695	tryptophan synthase alpha chain [EC:4.2.1.20]
prnA,rebH,ktzQ	Biosynthesis of secondary metabolites	4.8908	0.00990139	K14266	tryptophan 7-halogenase [EC:1.14.19.9]
CHO1,pssA	Biosynthesis of secondary metabolites	8.6912	0.00844677	K17103	CDP-diacylglycerol---serine O-phosphatidyltransferase [EC:2.7.8.8]
trpB	Biosynthesis of secondary metabolites	1.0744	0.00570923	K06001	tryptophan synthase beta chain [EC:4.2.1.20]
mdpC7	Biosynthesis of secondary metabolites	1.093	0.00534169	K21188	PLP-dependent transaminase
rfbC,rmlC	Biosynthesis of secondary metabolites	8.8031	0.00475115	K01790	dTDP-4-dehydrorhamnose 3,5-epimerase [EC:5.1.3.13]
ribF	Biosynthesis of secondary metabolites	2.9146	0.00447093	K11753	riboflavin kinase / FMN adenylyltransferase [EC:2.7.1.26 2.7.7.2]
rfbD,rmlD	Biosynthesis of secondary metabolites	1.1659	0.00280461	K00067	dTDP-4-dehydrorhamnose reductase [EC:1.1.1.133]
plsY	Biosynthesis of secondary metabolites	9.0945	0.00157338	K08591	acyl phosphate:glycerol-3-phosphate acyltransferase [EC:2.3.1.275]
TAT	Biosynthesis of secondary metabolites	1.8871	0.00152524	K00815	tyrosine aminotransferase [EC:2.6.1.5]
PLMT	Biosynthesis of secondary metabolites	9.1293	0.00142105	K00550	phosphatidyl-N-methylethanolamine N-methyltransferase [EC:2.1.1.71]
purM	Biosynthesis of secondary metabolites	9.5825	0.0014001	K01933	phosphoribosylformylglycinamidine cyclo-ligase [EC:6.3.3.1]
bglX	Biosynthesis of secondary metabolites	1.8938	0.0010462	K05349	beta-glucosidase [EC:3.2.1.21]
cruD	Biosynthesis of secondary metabolites	6.1699	0.000937861	K14598	chlorobactene lauroyltransferase
calE2	Biosynthesis of secondary metabolites	3.2406	0.000921474	K21169	enediyne biosynthesis protein CalE2
DOX1	Biosynthesis of secondary metabolites	9.1716	0.000710443	K10529	alpha-dioxygenase [EC:1.-.-.-]
ispB	Biosynthesis of secondary metabolites	9.8968	0.000515904	K02523	octaprenyl-diphosphate synthase [EC:2.5.1.90]
AOC3,AOC2,tynA	Biosynthesis of secondary metabolites	1.2457	0.000389671	K00276	primary-amine oxidase [EC:1.4.3.21]
uidA,GUSB	Biosynthesis of secondary metabolites	9.4305	0.000261192	K01195	beta-glucuronidase [EC:3.2.1.31]
proB	Biosynthesis of secondary metabolites	9.1455	6.08e-05	K00931	glutamate 5-kinase [EC:2.7.2.11]
proA	Biosynthesis of secondary metabolites	10.6257	5.76e-05	K00147	glutamate-5-semialdehyde dehydrogenase [EC:1.2.1.41]
MESO1,ERG25	Biosynthesis of secondary metabolites	2.0208	4.75e-05	K07750	methylsterol monooxygenase [EC:1.14.18.9]
ELO3	Biosynthesis of secondary metabolites	1.5595	4.61e-05	K10246	fatty acid elongase 3 [EC:2.3.1.199]
ADT,PDT	Biosynthesis of secondary metabolites	1.3021	3.93e-05	K05359	arogenate/prephenate dehydratase [EC:4.2.1.91 4.2.1.51]
ALAS	Biosynthesis of secondary metabolites	10.2605	1.41e-05	K00643	5-aminolevulinate synthase [EC:2.3.1.37]
ERG4	Biosynthesis of secondary metabolites	1.0137	7.2e-06	K00223	Delta24(24(1))-sterol reductase [EC:1.3.1.71]
TGL4	Biosynthesis of secondary metabolites	1.4722	3.64e-06	K14674	TAG lipase / steryl ester hydrolase / phospholipase A2 / LPA acyltransferase [EC:3.1.1.3 3.1.1.13 3.1.1.4 2.3.1.51]
hemH,FECH	Biosynthesis of secondary metabolites	1.3372	8.85e-07	K01772	protoporphyrin/coproporphyrin ferrochelatase [EC:4.99.1.1 4.99.1.9]
miaA,TRIT1	Biosynthesis of secondary metabolites	1.5188	2.78e-07	K00791	tRNA dimethylallyltransferase [EC:2.5.1.75]
IMPL2	Biosynthesis of secondary metabolites	1.1054	1.27e-07	K18649	inositol-phosphate phosphatase / L-galactose 1-phosphate phosphatase / histidinol-phosphatase [EC:3.1.3.25 3.1.3.93 3.1.3.15]
psd,PISD	Biosynthesis of secondary metabolites	1.1216	7.04e-08	K01613	phosphatidylserine decarboxylase [EC:4.1.1.65]
hom	Biosynthesis of secondary metabolites	1.025	4.16e-08	K00003	homoserine dehydrogenase [EC:1.1.1.3]
ENTPD1_3_8,CD39	Biosynthesis of secondary metabolites	1.3998	3.96e-08	K01510	apyrase [EC:3.6.1.5]
purE	Biosynthesis of secondary metabolites	11.1293	2.6e-09	K01588	5-(carboxyamino)imidazole ribonucleotide mutase [EC:5.4.99.18]
OTC,argF,argI	Biosynthesis of secondary metabolites	1.2958	1.81e-09	K00611	ornithine carbamoyltransferase [EC:2.1.3.3]
bglB	Biosynthesis of secondary metabolites	1.2592	7.58e-10	K05350	beta-glucosidase [EC:3.2.1.21]
argE	Biosynthesis of secondary metabolites	1.142	1.16e-10	K01438	acetylornithine deacetylase [EC:3.5.1.16]
chlG,bchG	Biosynthesis of secondary metabolites	1.3438	4.87e-11	K04040	chlorophyll/bacteriochlorophyll a synthase [EC:2.5.1.62 2.5.1.133]
hemD,UROS	Biosynthesis of secondary metabolites	1.4944	3.34e-11	K01719	uroporphyrinogen-III synthase [EC:4.2.1.75]
gpt	Biosynthesis of secondary metabolites	5.1321	1.58e-11	K00769	xanthine phosphoribosyltransferase [EC:2.4.2.22]
hisG	Biosynthesis of secondary metabolites	1.2566	3.29e-12	K00765	ATP phosphoribosyltransferase [EC:2.4.2.17]
HMGCR	Biosynthesis of secondary metabolites	1.002	7.28e-13	K00021	hydroxymethylglutaryl-CoA reductase (NADPH) [EC:1.1.1.34]
AASS	Biosynthesis of secondary metabolites	1.2516	6.19e-13	K14157	alpha-aminoadipic semialdehyde synthase [EC:1.5.1.8 1.5.1.9]
NOL,NYC1	Biosynthesis of secondary metabolites	1.4739	5.02e-14	K13606	chlorophyll(ide) b reductase [EC:1.1.1.294]
LUT5,CYP97A3	Biosynthesis of secondary metabolites	1.3098	1.39e-14	K15747	beta-ring hydroxylase [EC:1.14.-.-]
gltD	Biosynthesis of secondary metabolites	1.4959	1.39e-15	K00266	glutamate synthase (NADPH) small chain [EC:1.4.1.13]
punA,PNP	Biosynthesis of secondary metabolites	1.2923	8.92e-16	K03783	purine-nucleoside phosphorylase [EC:2.4.2.1]
HSD17B10	Biosynthesis of secondary metabolites	1.0946	6.55e-17	K08683	3-hydroxyacyl-CoA dehydrogenase / 3-hydroxy-2-methylbutyryl-CoA dehydrogenase [EC:1.1.1.35 1.1.1.178]
ilvD	Biosynthesis of secondary metabolites	2.0924	3.25e-17	K01687	dihydroxy-acid dehydratase [EC:4.2.1.9]
rocF,arg	Biosynthesis of secondary metabolites	2.1226	2.84e-17	K01476	arginase [EC:3.5.3.1]
thrB2	Biosynthesis of secondary metabolites	2.7861	2.1e-17	K02204	homoserine kinase type II [EC:2.7.1.39]
plsX	Biosynthesis of secondary metabolites	5.0882	2.04e-18	K03621	phosphate acyltransferase [EC:2.3.1.274]
STE24	Biosynthesis of secondary metabolites	1.7375	7.88e-19	K06013	STE24 endopeptidase [EC:3.4.24.84]
USP	Biosynthesis of secondary metabolites	1.2305	5.89e-19	K12447	UDP-sugar pyrophosphorylase [EC:2.7.7.64]
GLT1	Biosynthesis of secondary metabolites	1.8323	8.62e-21	K00264	glutamate synthase (NADH) [EC:1.4.1.14]
CYP714B	Biosynthesis of secondary metabolites	2.12	4.14e-22	K20666	gibberellin 13-oxidase [EC:1.14.-.-]
INO1,ISYNA1	Biosynthesis of secondary metabolites	1.6555	1.3e-23	K01858	myo-inositol-1-phosphate synthase [EC:5.5.1.4]
thnQ,cmmQ	Biosynthesis of secondary metabolites	2.2378	3.31e-24	K18562	2-oxoglutarate-dependent dioxygenase [EC:1.14.20.-]
COQ7	Biosynthesis of secondary metabolites	2.6415	8.37e-28	K06134	3-demethoxyubiquinol 3-hydroxylase [EC:1.14.99.60]
panB	Biosynthesis of secondary metabolites	2.4039	1.54e-28	K00606	3-methyl-2-oxobutanoate hydroxymethyltransferase [EC:2.1.2.11]
manB	Biosynthesis of secondary metabolites	2.6761	1.25e-30	K01840	phosphomannomutase [EC:5.4.2.8]
purK	Biosynthesis of secondary metabolites	7.3905	8.09e-32	K01589	5-(carboxyamino)imidazole ribonucleotide synthase [EC:6.3.4.18]
ispD	Biosynthesis of secondary metabolites	2.8199	8.07e-42	K00991	2-C-methyl-D-erythritol 4-phosphate cytidylyltransferase [EC:2.7.7.60]
trpD	Biosynthesis of secondary metabolites	2.3605	1.3e-42	K00766	anthranilate phosphoribosyltransferase [EC:2.4.2.18]
PPOX,hemY	Biosynthesis of secondary metabolites	3.3615	2.47e-60	K00231	protoporphyrinogen/coproporphyrinogen III oxidase [EC:1.3.3.4 1.3.3.15]
